# Supplementary material for: Cathepsin-facilitated invasion of BMI1-high hepatocellular carcinoma cells drives bile duct tumor thrombi formation
Source: Nat Commun. 2023 Nov 3;14:7033. doi: 10.1038/s41467-023-42930-y (PMC10624910; doi:10.1038/s41467-023-42930-y)
Supplement: Supplementary file 4 — Source Data file [file 41467_2023_42930_MOESM4_ESM.xlsx]

## Sheet: Fig.1
Fig. 1a				Fig. 1b			Fig. 1c			Fig. 1d				Fig. 1e							Fig. 1f			Fig. 1h			Fig. 1i			Fig. 1j				Fig. 1k				Fig. 1l						Fig. 1m
Survival time(months)	Low BMI1 expression	High BMI1 expression		Low BMI1 expression	High BMI1 expression		Stage I/II	Stage III/IV		Survival time(months)	HCC patients with BDTT	HCC patients without BDTT		Survival time(months)	High BMI1 expression with BDTT	High BMI1 expression without BDTT	Low BMI1 expression without BDTT	Low BMI1 expression with BDTT			Low expression of BMI1	High expression of BMI1		BMI1 expression	TIC-related protein signature expression		Low TIC-related protein signature expression	High TIC-related protein signature expression		Survival time(months)	Low TIC-related protein signature expression	High TIC-related protein signature expression		Survival time(months)	Low TIC-related protein signature expression	High TIC-related protein signature expression		Survival time(months)	High TIC-related protein signature and BMI1 expression	High TIC-related protein signature and low BMI1 expression	Low TIC-related protein signature and high BMI1 expression	Low TIC-related protein signature and BMI1 expression		Survival time(months)	High TIC-related protein signature and BMI1 expression	Low TIC-related protein signature and BMI1 expression
60.9	0			8	20		2398	2268		12.1667	1			12.1667	1						3.1	41.2		0.311137	0.134891		10.3	34		71.0667	0			54.1	1			8.66667	1					24.1	1
40.5	0			2.5	16		2553	992		79.3333	0			13.0333	1									0.293706	0.157611					80.8	0			64.6	0			29.0333	1					42.4	1
75.3333	0			8	13		1581	1700		13.0333	1			56.8	0									0.227526	0.171131					13.8	1			84.4	1			13.6	1					81.4	0
68.4667	0			3	14		503	2187		56.8	0			8.16667	0									0.137239	0.115071					66.9	1			28.3	1			50.9	1					25.2	1
27.6667	1			5	7.5		4779	1981		8.16667	0			9.86667	1									0.154716	0.125769					68.4667	0			122.5	0			17.9333	1					41	1
50.9667	1			4.5	5.5		2087	4564		9.86667	1			0.866667	0									0.182935	0.133845					53.8	0			50.5	0			63.7667	0					57.7	0
33.0667	0			4.5	4.5		996	743		0.866667	0			39.3	1									0.185234	0.133899					26.8333	1			48.4	0			11.4333	1					18.5	1
35.6667	0			5	3		1153	2811		39.3	1			6.03333	1									0.167287	0.13468					38.9333	0			11.9	0			41.2667	1					1.2	1
57.1333	0			7.5	2.2		1104	2388		6.03333	1			12.9667	1									0.160368	0.13525					39.1333	0			38.9	0			35.3	1					0.7	0
71.0667	0			9	16		964	4439		12.9667	1			21.7667	1									0.139832	0.135483					38.6667	0			21.1	1			77.3333	0					15	0
44.6667	0			2.5	10		3775	6500		21.7667	1			30.9667	0									0.217433	0.139613					33.9667	0			23.2	0			26.8667	1					1.5	1
15.5	1			9	2		5601	5370		30.9667	0			16.2333	0									0.138589	0.140421					32.4333	1			8.7	0			44.0667	0					49.7	1
40.7667	0			5	3.8		1316	2592		16.5333	1			34.3667	0									0.141966	0.144395					32.8	0			13.2	0			41.6667	0					28.3	0
26.8333	1			8	5.5		1511	1147		5.66667	1			23.9667	1									0.18018	0.175232					27.4	0			8.7	1			31.9	1					10.3	1
4.23333	1			11	3		5069	1756		53.3333	0			24.1	0									0.200927	0.178144					59.2333	0			10.9	0			18.2	1					27.9	1
50.1	0			3.5	4.5		2594	2300		16.2333	0			3.26667	0									0.219526	0.183189					55.8667	0			10.7	0			36.6333	0					27.9	1
32.4333	1			4.5	3		1273	557		34.3667	0			10.2333	1									0.130592	0.198899					9.7	1			17.3	0			36.8	0					3	1
43.3333	0			5.5	3.5		4224	4887		23.9667	1			10.9667	1									0.1087	0.0985899					35.6667	0			37.8	1			12.2	1					1.1	1
39.3	1			10	4.5		1825	1589		5.73333	1			25.7667	0									0.22035	0.101673					50.9667	1			10.3	1			34.9667	0					70.5	1
49.8667	0			11	8		2131	4162		24.1	0			23.3667	0									0.158136	0.106175					50.1	0			47.4	1			24.2	1					5.1	1
48.2333	0			9	3.5		4685	3048		25.0667	1			23.0333	0									0.173993	0.106715					0.7	1			27.9	1			10.7	1					45	0
55.8667	0			9	2.6		2060	2415		3.26667	0			17.1667	1									0.128164	0.108534					35.6667	0			25.7	1			24.8	0					18.2	1
29.2333	1			19	9		1434	2531		10.2333	1			1.13333	0									0.16373	0.108539					48.4333	0			23.7	1			26.7667	0					14.8	0
35.6667	0			8.5	3.5		2821	2637		10.9667	1			9.56667	1									0.166297	0.109939					47.5	1			45	0			3.93333	1					13.6	0
24.7667	1			4.5	4.5		5058	4317		25.7667	0			9.33333	1									0.120622	0.11196					33.7	0			46.6	1			10.6333	1					37.2	0
33.7667	0			1.7	15		1269	3437		23.3667	0			19.6667	0									0.129754	0.114563					49.8667	0			0.3	0			12.1667	1					0.7	0
71.3	0			6	6		870	4716		23.0333	0			10.4333	1									0.131307	0.116161					36.7333	0			22.7	0			13.0333	1					8.3	0
8.6	1			7	10		339	3043		17.1667	1			2.23333	1									0.209458	0.119811					8.6	1			12.9	0			56.8	0					2.9	1
36.7333	0			7.5	14		1552	1391		1.13333	0			9.7	1									0.159174	0.120275					50.6333	1			18.7	0			8.16667	0					3.2	1
14.1	1			12	5.8		1827	1431		9.56667	1			15.0667	0									0.216482	0.121656					17.1667	1			45.4	0			9.86667	1					3.4	1
75.5333	0			15	3		3325	9673		0.766667	1			11.2667	0									0.170913	0.122807					53.1	0			4.3	1			6.03333	1					4.3	1
80.8	0			13.5	15		2640	7181		9.33333	1			7.53333	0									0.219483	0.123615					4.93333	1			7.3	0			12.9667	1					3.4	1
42.1	0			10	5		1382	1067		19.6667	0			5.13333	0									0.14642	0.124272					33.0667	0			10.5	1			21.7667	1					3.4	1
25.0667	1			9.3	6		912	6468		10.4333	1			24.8	0									0.14808	0.124442					59	0			12.1	0			16.2333	0					10	1
47.5	1			1.8	2		4223	2041		2.23333	1			14.4333	1									0.130642	0.125689					24.7667	1			11.6	1			34.3667	0					10.1	1
22.3333	1			13	17.3		343	3699		9.7	1			16.5333	1									0.180025	0.127342					31.8	1			9.1	1			23.9667	1					10.1	1
40.0667	0			1.2	11		1512	4768		15.0667	0			5.66667	1									0.161044	0.128245					51.4667	0			21.6	1			3.26667	0					7.2	1
13.8	1			7.5	16		2105	3117		11.2667	0			53.3333	0									0.126496	0.128473					30.2667	0			10	1			10.2333	1					13.3	0
63.5	0			2.7	11		1727	1627		7.53333	0			5.73333	1									0.157582	0.132178					43.3333	0			12.2	0			25.7667	0					12.7	0
44.8667	0			1.5	7.5		1612	4181		5.13333	0			0.766667	1									0.226865	0.1328					66.4667	0			8.7	1			23.3667	0					8.7	1
33.0333	0			1.5	13		1179	854		24.8	0			8.66667		1								0.165553	0.134398					45.4333	0			9.3	1			23.0333	0					10	1
2.86667	1			17	2		1599	1889		14.4333	1			29.0333		1								0.225036	0.134799					60.9	0			11.5	1			1.13333	0					4.7	1
66.9	1			6	3.5		863	2869		0.7	1			13.6		1								0.19502	0.135285					47.8333	0			9.3	1			9.56667	1					11.5	1
47.8333	0			2.5	2		1314	2440		80.8		0		50.9		1								0.201009	0.135529					53.0333	0			7	0			9.33333	1					8.3	0
40.2333	0			2.2	6		1193	3058		80.9333		0		50.6333		1								0.205312	0.137885					43.7	0			80.8	0			19.6667	0					38.3	1
53.0333	0			6	8.7		1556	2393		77.9		0		17.9333		1								0.160669	0.138862					71.3	0			84.7	1			10.4333	1					0.5	1
15.6	1			2	3.4		608	3099		77.8667		0		63.7667		0								0.188073	0.139096					74.3333	0			54.1	1			2.23333	1					80.5	0
33.9667	0			12	2.6		2126	2486		8.66667		1		31.0667		1								0.231627	0.140172					45.5	0			114.6	0			11.2667	0					20.1	0
30.9	1			6	10		1397	4636		77.1		0		53.1		0								0.154412	0.140489					15.5	1			7.4	1			7.53333	0					76.7	0
48.4333	0			14	11		3643	1307		50.9667		1		52.8667		0								0.224102	0.143597					34.9667	0			2.6	0			5.13333	0					11.6	1
40.8333	0			5	4.5		1338	3828		14.1		1		11.4333		1								0.187497	0.143962					0.866667	0			0.5	1			66.7	0					13.1	1
74.3333	0			2	6		1582	1699		75.5333		0		41.2667		1								0.199854	0.146493					69.5	0			22.1	0			19.0667	1					45.7	1
69.5	0			6.5	9.5		1264	1812		75.3333		0		35.3		1								0.187515	0.148166					10.9667	1			52	1			51.9667	0					49.8	0
22.5667	1			5	4.5		2199	2856		13.8		1		77.3333		0								0.22052	0.159277					40.2333	0			67.2	0			49.4	0					18.6	1
7.73333	1			10	2		4568	1293		66.9		1		45.6333		0								0.185925	0.160446					32.7667	0			6.1	0			44.7	0					13.8	1
40.0333	0			5	13		1838	1450		74.3333		0		26.8667		1								0.211976	0.173885					40.7667	0			33.5	1			44.3333	0					21.4	1
38.9333	0			9.5	4		1922	1513		10.9		1		44.0667		0								0.178459	0.176648					63.5	0			27.6	1			1.86667	1					7.8	1
4.93333	1			12	8		791	4303		73.8667		0		41.6667		0								0.219966	0.188404					75.3333	0			56.5	1			34.8667	0					17.8	1
42.4667	1			1.5	5		1127	1260		29.0333		1		40.0333		0								0.214881	0.253065					15.0667	0			5.7	1			16.9667	1					33.6	0
73.8667	0			4	15		1390	2699		71.0667		0		39.5		0								0.139302	0.0951041					26.8	0			20	1			25.3	0					33	0
32.7667	0			3	4.7		971	2468		71.3		0		38.9333		0								0.232723	0.106492					2.86667	1			71	1			18.9	1					26.7	1
32.8	0			3.5	2.2		2665	534		39.3		1		39.1333		0								0.149302	0.107434					38.1333	0			20.4	1			14.4333	1					30.6	0
3.66667	1			6.5	11		2912	1606		32.4333		1		31.9		1								0.212963	0.109707					48.2333	0			104.2	1			16.5333	1					57	0
47.5333	0			4	6		1474	770		13.6		1		18.2		1								0.12256	0.111636					31.0667	1			108.6	1			5.66667	1					30	1
59.2333	0			5.5	16.5		2329	1153		69.5		0		36.6333		0								0.128089	0.112525					44.3333	0			14	1			5.73333	1					12.4	1
79.3333	0			4	12		5408	2693		69.2		0		36.8		0								0.183414	0.113286					44.3	1			0.4	1			0.766667	1					0.3	1
45.1333	0			1.6	10		3707	8079		50.9		1		12.2		1								0.174363	0.115932					40.0333	0			31	1			77.8667		0				81.9	1
20.7	1			3	7		2674	2589		68.4667		0		34.9667		0								0.203257	0.116717					77.1	0			33	0			45.5333		1				9.4	1
51.4667	0			3.5	12		878	895		50.6333		1		24.2		1								0.12109	0.121161					15.6	1			91.5	0			50.9667		0				23.1	0
45.5333	1			3	15.3		3032	3587		30.9		1		12.3667		1								0.232246	0.122863					30.9	1			22	1			27.6667		1				0.5	1
38.6667	0			3.3	4		1729	2736		17.9333		1		10.7		1								0.100243	0.123752					77.9	0			31.4	0			48.4333		0				15.6	1
33.7	0			5	2		2255	1645		66.7		0		27.4		0								0.184831	0.125374					10.9	1			27.2	0			40.3667		0				0.3	0
10.9	1			2.5	15		1165	1600		66.4667		0		26.7667		0								0.180995	0.126592					34.7	1			30.9	0			79.3333		0				3.6	1
38.1333	0			9	3.5		1295	1841		63.7667		0		26.8		0								0.125301	0.126812					40.0333	0			40.3	1			25.0667		1				43.4	0
77.8667	0			4	4.9		3360	2560		63.5		0		3.93333		1								0.204378	0.127629					47.1	0			74.8	0			80.9333		0				13.8	0
53.4667	0			5	6.5		888	352		60.9		0		10.6333		1								0.180702	0.128241					47.5333	0			110.3	0			14.1		1				52.1	0
38.2333	1			4.5	7.5		3899	3381		59		0		77.1		0								0.139775	0.129528					38.9333	0			79.9	0			75.5333		0				52.2	0
34.9667	0			3.5	8		1662	1316		59.2333		0		66.7		0								0.187988	0.131363					45.1333	0			24.3	0			39.3		1				5.7	1
40.3667	0			2	7		1868	2401		2.86667		1		59		0								0.186934	0.131467					52.8667	0			9.4	1			69.2		0				4.6	0
40.2333	0			4	6.5		3437	1532		47.5		1		31.8		1								0.148631	0.132831					24.1	0			23.4	0			19.8333		1				18.8	0
45.5	0			3	8		807	3871		31.8		1		53.8		0								0.149543	0.132899					42.4667	1			23.1	0			29.2333		1				44.8	0
77.9	0			2.5	3		1407	1666		19.8333		1		19.0667		1								0.182394	0.133362					45.6333	0			1.5	0			57.1333		0				41.4	0
40.0333	0			2	6		1612	2194		29.2333		1		51.9667		0								0.175088	0.133373					53.3333	0			36.2	0			22.5667		1				14.2	1
0.7	1			5	18		1802	2779		57.1333		0		49.4		0								0.195502	0.135314					44.8667	0			115.9	0			38.2333		1				41	0
48.4333	0			8.5	15		1891	699		31.0667		1		34.7		1								0.124382	0.135767					42.6	0			13.7	1			53.4667		0				36.2	0
43.7	0			6	14.5		2964	3197		22.5667		1		45.4333		0								0.221978	0.136435					44.6667	0			11.6	0			3.66667		1				35	0
66.4667	0			15	7		1756	2782		44.3		1		44.7		0								0.185837	0.137874					39.5	0			76.7	0			4.23333		1				21.2	0
36.5667	0			2.9	2		2350	4818		38.2333		1		44.3333		0								0.204129	0.137963					39.3	1			77.5	0			20.7		1				15.3	0
47.1	0			1.8	4		1899	2782		55.8667		0		42.6		0								0.210868	0.138909					36.5667	0			56.2	1			42.1		0				14.5	0
13.5667	1			10	2		1340	1226		53.8		0		16.6667		1								0.268217	0.1395					13.5667	1			12.7	1			40.8333		0				19.1	0
80.9333	0			2.5	11		1471			53.4667		0		38.6667		0								0.257597	0.14264					38.6667	0			72.8	0			40.0667		0				19.6	0
44.3	1			2.5	2.3		3335			53.0333		0		1.86667		1								0.155325	0.143057					40.0333	0			12.2	1			40.2333		0				18.5	0
19.8333	1			12.5	3.5		550			53.1		0		34.8667		0								0.230378	0.143748					12.3667	1			6.5	1			7.73333		1				18.5	0
50.9667	0			3.5	5		1155			52.8667		0		16.9667		1								0.233601	0.14376					73.8667	0			70.1	0			22.3333		1				18.4	0
69.2	0			2.5	9		1825			3.66667		1		30.2667		0								0.147972	0.14445					16.6667	1			62.5	0			33.7667		0				24.1	0
44.3333	0			3.5	13		1574			11.4333		1		25.3		0								0.238315	0.145836					32.3667	1			14.4	1			33.0333		0				35.6	0
32.3667	1			5	10		2069			19.0667		1		18.9		1								0.178371	0.145953					30.9667	0			51	0			40.5		0				90.9	0
29.0333		1					2780			51.9667		0		77.8667			0							0.166967	0.14613					34.8667		0		47.5	0			50.6333			1			60.8	0
36.6333		0					3425			51.4667		0		74.3333			0							0.226557	0.146713					41.2667		1		5.7	0			31.0667			1			77.2	0
24.2		1					2449			45.5333		1		73.8667			0							0.20399	0.147177					40.0667		0		48.3	0			53.1			0			63.3	0
10.7		1					1515			4.23333		1		71.3			0							0.104376	0.149921					40.8333		0		5.7	1			52.8667			0			66.3	0
51.9667		0					2692			50.9667		0		55.8667			0							0.187187	0.151994					57.1333		0		60.1	0			45.6333			0			30.3	0
45.6333		0					2553			41.2667		1		45.5333			1							0.176478	0.152584					25.7667		0		21.9	0			40.0333			0			28.5	0
8.66667		1					1551			50.1		0		50.9667			0							0.18405	0.152596					51.9667		0		43.2	0			39.5			0			14.1	0
53.3333		0					2003			49.8667		0		27.6667			1							0.171662	0.152842					27.6667		1		22.4	0			38.9333			0			13.5	0
21.7667		1					3296			35.3		1		48.4333			0							0.247854	0.154216					10.7		1		40.6	0			39.1333			0			9.9	1
66.7		0					3947			49.4		0		48.4333			0							0.206964	0.158481					44.0667		0		41.1	0			12.3667			1			13.6	0
17.9333		1					2200			27.6667		1		8.6			1							0.205911	0.158891					22.5667		1		14.2	1			27.4			0			13.5	0
49.4		0					3273			20.7		1		47.5333			0							0.204174	0.161194					18.2		1		41	0			26.8			0			1.9	1
42.6		0					1443			32.3667		1		45.5			0							0.233888	0.164801					50.9		1		3.8	1			0.866667			0			0.2	0
38.9333		0					1969			77.3333		0		42.4667			1							0.326602	0.168182					13.6		1		38.2	0			39.3			1			19	0
50.6333		1					4588			4.93333		1		43.3333			0							0.210664	0.174497					50.9667		0		35.5	0			30.9667			0			20.3	0
18.9		1					2749			48.4333		0		15.5			1							0.213368	0.178123					4.23333		1		21.2	0			24.1			0			0.6	1
40.0333		0					1770			48.2333		0		26.8333			1							0.21628	0.179617					33.0333		0		0.4	1			10.9667			1			10.1	0
8.16667		0					2434			48.4333		0		40.3667			0							0.296002	0.200569					40.2333		0		29.9	0			17.1667			1			12.1	0
0.866667		0					2736			8.6		1		35.6667			0							0.326724	0.219544					10.2333		1		15.1	0			9.7			1			61.7	1
26.8		0					946			47.8333		0		35.6667			0							0.204844	0.22476					9.86667		1		15.3	0			15.0667			0			28.3	0
5.66667		1					1549			47.5333		0		33.7			0							0.170798	0.252326					26.7667		0		67.6	0			77.1			0			8.2	1
38.6667		0					1706			47.1		0		15.6			1							0.248248	0.314834					53.4667		0		15.8	0			59			0			28.7	0
34.7		1					443			34.7		1		32.7667			0							0.144601	0.108265					29.2333		1		18.5	0			31.8			1			59.3	0
44.3333		0					1755			45.6333		0		44.3333			0							0.149801	0.119314					79.3333		0		19.1	0			53.8			0			15.1	1
13.0333		1					2429			45.4333		0		80.8			0							0.201422	0.134649					39.3		1		18.5	0			34.7			1			19.8	0
44.7		0					3280			26.8667		1		80.9333			0							0.128699	0.1464					66.7		0		18.4	0			45.4333			0			19.5	0
53.1		0					697			45.1333		0		77.9			0							0.200051	0.154663					31.9		1		21.3	0			42.6			0			23.3	0
63.7667		0					4385			45.5		0		50.9667			1							0.226557	0.191242					18.9		1		18.9	0			16.6667			1			20.7	0
16.6667		1					2497			44.8667		0		14.1			1							0.135888	0.103389					3.66667		1		20.3	0			38.6667			0			21.1	0
14.4333		1					2816			44.7		0		75.5333			0							0.123764	0.10751					69.2		0		4.7	0			30.2667			0			12	0
36.8		0					1184			44.3333		0		75.3333			0							0.126563	0.10784					22.3333		1		21.5	0			53.3333			0			1.9	1
27.4		0					2125			44.0667		0		13.8			1							0.129479	0.114569					16.5333		1		19.2	0			74.3333				0		2.2	1
34.9667		0					2094			43.7		0		66.9			1							0.12884	0.116097					7.53333		0		15.9	0			73.8667				0		12	0
12.1667		1					5792			42.4667		1		10.9			1							0.13068	0.11664					40.5		0		25.4	0			71.3				0		29.3	0
3.26667		0					1751			43.3333		0		71.0667			0							0.128201	0.122932					12.1667		1		27	0			0.7				1		1	1
5.73333		1					1999			42.6		0		39.3			1							0.130077	0.122979					5.73333		1		24	0			55.8667				0		2.2	1
23.9667		1					476			42.1		0		32.4333			1							0.216216	0.126182					19.8333		1		26.1	0			48.4333				0		3	1
31.8		1					1514			41.6667		0		69.5			0							0.154998	0.127931					77.8667		0		51	0			8.6				1		12	0
41.6667		0					2516			15.5		1		69.2			0							0.350933	0.12794					48.4333		0		35.6	0			47.5333				0		2.2	1
59		0					1022			40.8333		0		68.4667			0							0.106621	0.129841					45.5333		1		91.7	0			45.5				0		31.7	0
16.9667		1					1927			26.8333		1		30.9			1							0.204822	0.130262					12.2		1		83.8	0			42.4667				1		14.2	0
34.8667		0					4202			40.7667		0		66.4667			0							0.144155	0.130973					17.9333		1		60.8	0			43.3333				0		16.9	0
45.4333		0					2580			40.0667		0		63.5			0							0.176033	0.130996					9.56667		1		73.4	0			15.5				1		11	0
26.8667		1					1097			40.3667		0		60.9			0							0.129202	0.131117					14.4333		1		81.8	0			26.8333				1		17.9	0
35.3		1					702			40.0333		0		59.2333			0							0.223186	0.131155					36.6333		0		77.2	0			35.6667				0		21.3	1
53.8		0					363			40.2333		0		2.86667			1							0.184997	0.131264					44.7		0		52.3	0			35.6667				0		36.6	0
77.3333		0					1539			7.73333		1		47.5			1							0.205345	0.133408					2.23333		1		65.7	0			33.7				0		28.3	0
39.5		0					1425			22.3333		1		19.8333			1							0.246845	0.137414					7.73333		1		63.3	0			15.6				1		1.7	1
31.0667		1					5339			40.2333		0		29.2333			1							0.18505	0.137872					13.0333		1		67.2	0			32.7667				0		16.2	0
18.2		1					1129			40.0333		0		57.1333			0							0.232729	0.138853					44.3333		0		61.8	0			44.3333				0		13.2	0
52.8667		0					2341			13.5667		1		22.5667			1							0.12303	0.141042					77.3333		0		54.4	0			80.8				0		34.3	0
31.9		1					1028			16.6667		1		44.3			1							0.194998	0.141429					0.766667		1		27.3	0			77.9				0		30.8	0
25.3		0					1248			39.5		0		38.2333			1							0.120345	0.141955					80.9333		0		13.5	0			50.9667				1		23.1	1
77.1		0					1003			38.9333		0		53.4667			0							0.127954	0.144239					19.0667		1		0.2	0			75.3333				0		29.9	0
6.03333		1					764			38.9333		0		53.0333			0							0.194285	0.145781					8.16667		0		13	0			13.8				1		13.7	1
50.9		1					3243			39.1333		0		3.66667			1							0.129505	0.14599					19.6667		0		0.2	0			66.9				1		26.1	0
41.2667		1					1590			24.7667		1		51.4667			0							0.163788	0.147812					16.2333		0		14.2	0			10.9				1		25.5	1
30.2667		0					1818			31.9		1		4.23333			1							0.137972	0.148396					10.6333		1		13.3	0			71.0667				0		46.2	1
39.1333		0					1804			38.6667		0		50.1			0							0.256973	0.149003					1.86667		1		20.9	1			32.4333				1		11.4	0
12.3667		1					2812			38.6667		0		49.8667			0							0.216102	0.150672					42.1		0		19.9	1			69.5				0		54.1		1
13.6		1					2382			38.1333		0		20.7			1							0.359006	0.155043					23.3667		0		22.9	1			68.4667				0		64.6		0
10.6333		1					1708			1.86667		1		32.3667			1							0.211301	0.155066					11.4333		1		14.6	1			30.9				1		84.4		1
19.0667		1					1307			18.2		1		4.93333			1							0.192694	0.155071					23.0333		0		61.7	1			66.4667				0		28.3		1
12.9667		1					2329			36.6333		0		48.2333			0							0.208117	0.157063					21.7667		1		24.3	0			63.5				0		122.5		0
16.2333		0					1664			36.8		0		47.8333			0							0.157545	0.157982					6.03333		1		19.4	1			60.9				0		50.5		0
24.8		0					873			36.7333		0		47.1			0							0.266098	0.160119					8.66667		1		6.5	1			59.2333				0		48.4		0
26.7667		0					2034			36.5667		0		45.1333			0							0.234442	0.161015					24.8		0		12.2	1			2.86667				1		11.9		0
11.4333		1					4001			35.6667		0		44.8667			0							0.136001	0.167953					36.8		0		0.3	0			47.5				1		38.9		0
15.0667		0					3935			35.6667		0		43.7			0							0.241107	0.16856					63.7667		0		82.9	1			44.3				1		21.1		1
17.1667		1					2141			12.2		1		42.1			0							0.195703	0.170205					16.9667		1		0.4	0			53.0333				0		23.2		0
1.13333		0					2284			34.9667		0		40.8333			0							0.195111	0.171674					40.3667		0		13.9	1			51.4667				0		8.7		0
39.3		1					1873			34.9667		0		40.7667			0							0.217122	0.174906					38.2333		1		51.8	0			50.1				0		13.2		0
1.86667		1					1632			34.8667		0		40.0667			0							0.188146	0.182252					34.9667		0		54.5	0			49.8667				0		8.7		1
12.2		1					4635			24.2		1		40.2333			0							0.13654	0.185733					49.4		0		21.8	0			32.3667				1		10.9		0
11.2667		0					330			12.3667		1		7.73333			1							0.134251	0.190187					56.8		0		22.4	0			4.93333				1		10.7		0
56.8		0					808			33.9667		0		22.3333			1							0.135595	0.20351					41.6667		0		26	0			48.2333				0		17.3		0
7.53333		0					2998			33.7		0		40.2333			0							0.287189	0.214305					23.9667		1		6	0			47.8333				0		37.8		1
44.0667		0					2678			33.7667		0		40.0333			0							0.193711	0.221879					29.0333		1		25.6	1			47.1				0		47.4		1
0.766667		1					419			15.6		1		13.5667			1							0.372604	0.115499					25.0667		1		24.8	0			45.1333				0		25.7		1
16.5333		1					5210			33.0667		0		38.9333			0							0.241358	0.118169					26.8667		1		20.7	0			44.8667				0		23.7		1
5.13333		0					5425			33.0333		0		24.7667			1							0.241232	0.130244					5.13333		0		17.3	0			43.7				0		46.6		1
30.9667		0					1220			16.9667		1		38.6667			0							0.291533	0.141228					14.1		1		22.4	0			40.7667				0		0.3		0
9.86667		1					1589			32.8		0		38.1333			0							0.289999	0.144728					35.3		1		14.9	0			40.2333				0		22.7		0
3.93333		1					2207			32.7667		0		36.7333			0							0.286895	0.144781					25.3		0		14.3	0			40.0333				0		12.9		0
10.2333		1					1525			44.6667		0		36.5667			0							0.26765	0.148981					1.13333		0		1.9	1			13.5667				1		18.7		0
25.7667		0					557			10.7		1		34.9667			0							0.213999	0.150013					33.7667		0		16	0			38.9333				0		45.4		0
10.4333		1					1223			44.3333		0		33.9667			0							0.319398	0.161695					75.5333		0		15.9	0			24.7667				1		4.3		1
2.23333		1					1121			30.2667		0		33.7667			0							0.234917	0.16477					9.33333		1		12	1			38.6667				0		7.3		0
9.33333		1					1151			40.5		0		33.0667			0							0.345329	0.170018					3.93333		1		12.4	0			38.1333				0		10.5		1
24.1		0					1237			40.0333		0		33.0333			0							0.256511	0.1795					12.9667		1		13.7	0			36.7333				0		12.1		0
19.6667		0					1116			27.4		0		32.8			0							0.267697	0.184761					34.3667		0		0.9	1			36.5667				0		11.6		1
23.3667		0					2821			26.7667		0		44.6667			0							0.216203	0.186383					24.2		1		11.8	0			34.9667				0		9.1		1
34.3667		0					2774			26.8		0		40.5			0							0.234831	0.227606					5.66667		1		38.2	1			33.9667				0		21.6		1
23.0333		0					1435			25.3		0		40.0333			0							0.292789	0.252364					10.4333		1		21	0			33.0667				0		10		1
10.9667		1					892			18.9		1		79.3333				0						0.247464	0.167445					20.7		1		17.3	0			32.8				0		12.2		0
9.56667		1					1031			3.93333		1		25.0667				1						0.237018	0.171687					3.26667		0		17.1	0			44.6667				0		9.3		1
9.7		1					1245			10.6333		1		0.7				1						0.246571	0.209973					11.2667		0		27.6	0			40.0333				0		9.3		1
							2608																											30.2	0									7		0
							991																											12.9	0									80.8		0
							2166																											14.2	0									84.7		1
							3177																											12.2	0									54.1		1
							2071																											9.7	0									114.6		0
							1820																											23.3	0									7.4		1
							1040																											24.9	0									2.6		0
							1665																											21	0									22.1		0
							1678																											7.6	0									52		1
							2823																											59.7	1									67.2		0
							3521																											26.6	0									6.1		0
							4108																											3.1	0									33.5		1
							2148																											0.7	0									27.6		1
							1356																											0.5	0									56.5		1
							675																											0.3	0									5.7		1
							665																											21.3	0									20		1
							2162																											19.6	0									71		1
							2848																											19.3	0									20.4		1
							2999																											15.6	0									104.2		1
							5716																											15.7	0									108.6		1
							2393																											0.8	0									14		1
							2917																											20	0									0.4		1
							2297																											16.7	0									31		1
							1478																											1.7	1									91.5		0
							1804																											16.2	0									22		1
							2194																											7.1	1									31.4		0
							1660																											10.9	0									27.2		0
							2023																											10.5	0									30.9		0
							1038																											11.5	0									40.3		1
							2059																											1	0									74.8		0
							2759																											20.5	0									110.3		0
							1874																											25.2	0									79.9		0
							963																											18.5	1									24.3		0
							4650																											44.6	0									23.4		0
							1085																											34.3	0									1.5		0
							1520																											30.8	0									36.2		0
							791																											23.1	1									115.9		0
							1086																											29.9	0									13.7		1
							2602																											36.3	1									11.6		0
							2195																											26.1	0									76.7		0
							1902																											23.5	0									77.5		0
							2747																											36.4	0									56.2		1
							1944																											0.7	0									12.7		1
							1126																											13.2	0									72.8		0
							3339																											41.4	0									12.2		1
							1434																											80.4	0									6.5		1
							1542																											24.1		1					1			53.9		0
							1172																											42.4		1					1			70.1		0
							1630																											81.4		0					0			62.5		0
							1832																											25.2		1					1			14.4		1
							975																											41		1					1			51		0
							2587																											57.7		0					0			47.5		0
							1474																											18.5		1					1			5.7		0
							1865																											1.2		1					1			48.3		0
							1105																											0.7		0					0			60.1		0
							2372																											15		0					0			21.9		0
							885																											1.5		1					1			43.2		0
							3123																											49.7		1					1			22.4		0
							2944																											28.3		0					0			40.6		0
							3041																											27.9		1					1			41.1		0
							973																											3		1					1			3.8		1
							3182																											1.1		1					1			38.2		0
							1003																											70.5		1					1			35.5		0
							4525																											5.1		1					1			0.4		1
							4209																											18.2		1					1			29.9		0
							4044																											14.8		0					0			15.1		0
																																		13.6		0					0			67.6		0
																																		37.2		0					0			15.8		0
																																		0.7		0					0			18.5		0
																																		8.3		0					0			21.3		0
																																		2.9		1					1			18.9		0
																																		3.2		1					1			20.3		0
																																		3.4		1					1			4.7		0
																																		4.3		1					1			21.5		0
																																		3.4		1					1			19.2		0
																																		3.4		1					1			15.9		0
																																		10		1					1			25.4		0
																																		10.1		1					1			27		0
																																		10.1		1					1			24		0
																																		7.2		1					1			26.1		0
																																		13.3		0					0			51		0
																																		12.7		0					0			91.7		0
																																		10		1					1			83.8		0
																																		4.7		1					1			73.4		0
																																		8.3		0					0			81.8		0
																																		38.3		1					1			52.3		0
																																		80.5		0					0			65.7		0
																																		20.1		0					0			67.2		0
																																		76.7		0					0			61.8		0
																																		11.6		1					1			54.4		0
																																		13.1		1					1			27.3		0
																																		45.7		1					1			0.2		0
																																		49.8		0					0			13		0
																																		18.6		1					1			0.2		0
																																		13.8		1					1			14.2		0
																																		21.4		1					1			13.3		0
																																		7.8		1					1			20.9		1
																																		17.8		1					1			19.9		1
																																		33.6		0					0			22.9		1
																																		26.7		1					1			14.6		1
																																		30.6		0					0			24.3		0
																																		57		0					0			19.4		1
																																		30		1					1			6.5		1
																																		12.4		1					1			12.2		1
																																		0.3		1					1			0.3		0
																																		81.9		1					1			82.9		1
																																		0.5		1					1			0.4		0
																																		15.6		1					1			13.9		1
																																		53.9		0					0			51.8		0
																																		0.3		0					0			54.5		0
																																		3.6		1					1			21.8		0
																																		43.4		0					0			22.4		0
																																		13.8		0					0			26		0
																																		52.1		0					0			6		0
																																		52.2		0					0			25.6		1
																																		4.6		0					0			24.8		0
																																		18.8		0					0			17.3		0
																																		44.8		0					0			22.4		0
																																		41.4		0					0			14.9		0
																																		36.2		0					0			14.3		0
																																		35		0					0			16		0
																																		14.5		0					0			15.9		0
																																		19.6		0					0			12		1
																																		18.5		0					0			12.4		0
																																		24.1		0					0			13.7		0
																																		90.9		0					0			0.9		1
																																		66.3		0					0			11.8		0
																																		30.3		0					0			38.2		1
																																		28.5		0					0			21		0
																																		14.1		0					0			17.3		0
																																		9.9		1					1			17.1		0
																																		13.6		0					0			27.6		0
																																		13.5		0					0			30.2		0
																																		1.9		1					1			12.9		0
																																		0.2		0					0			12.2		0
																																		19		0					0			9.7		0
																																		20.3		0					0			23.3		0
																																		0.6		1					1			24.9		0
																																		10.1		0					0			21		0
																																		12.1		0					0			7.6		0
																																		28.3		0					0			59.7		1
																																		8.2		1					1			26.6		0
																																		28.7		0					0			3.1		0
																																		59.3		0					0			0.7		0
																																		15.1		1					1			0.5		0
																																		19.8		0					0			0.3		0
																																		19.5		0					0			21.3		0
																																		23.3		0					0			19.6		0
																																		21.1		0					0			19.3		0
																																		12		0					0			15.6		0
																																		2.2		1					1			15.7		0
																																		12		0					0			0.8		0
																																		29.3		0					0			20		0
																																		1		1					1			16.7		0
																																		2.2		1					1			7.1		1
																																		3		1					1			10.9		0
																																		12		0					0			10.5		0
																																		2.2		1					1			11.5		0
																																		31.7		0					0			1		0
																																		16.9		0					0			20.5		0
																																		11		0					0			25.2		0
																																		17.9		0					0			18.5		1
																																		21.3		1					1			44.6		0
																																		36.6		0					0			36.3		1
																																		28.3		0					0			23.5		0
																																		13.2		0					0			36.4		0
																																		13.7		1					1			0.7		0
																																		25.5		1					1			13.2		0
																																		46.2		1					1			41.4		0
																																		11.4		0					0			80.4		0

## Sheet: Fig. 2
Fig. 2a			Fig. 2b			Fig. 2c
WB-Ctrl	WB-BMI1		PLC-Ctrl	PLC-BMI1			WB-Ctrl				WB-BMI1
1	6.72717		1	9.84915		1	0.881882	1.01228	1.05273	1.05311	1.12114	1.10451	1.08977	1.05537
1	7.34451		1	8.11168		2	1.69179	1.61431	1.6196	1.57273	3.0457	2.94819	2.58495	2.70212
1	7.6211		1	8.71399		3	2.34258	2.26963	2.30327	2.21142	5.56823	5.17249	4.85386	4.77939
						4	2.83104	2.71576	2.71462	2.52753	8.09474	7.97076	7.26848	7.42836
Fig. 2e			Fig. 2f			Fig. 2d
WB-Ctrl	WB-BMI1		PLC-Ctrl	PLC-BMI1			Plc-Ctrl				PLC-BMI1
1	4.63636		1	2.15152		1	1.01019	1.00326	1.02154	0.965005	0.898378	0.886818	0.881984	0.87778
1	2.9916		1	2.3908		3	1.80215	1.75003	1.81518	1.47805	2.03776	1.91712	1.99867	1.95222
1	3.80682		1	2.1401		5	2.71657	2.77606	2.39143	2.47907	3.19326	3.13883	2.84163	2.97068
						7	5.54446	5.53605	6.0451	6.41334	8.06514	7.78182	7.84551	8.31126
Fig. 2g			Fig. 2h
WB-Ctrl	WB-BMI1		PLC-Ctrl	PLC-BMI1		Fig. 2q
1	1.43718		1	1.2559		WB-Ctrl（5000）	WB-Ctrl(10000)	WB-BMI1（5000）	WB-BMI1(10000)
1	1.52166		1	1.41128		0	0	0.157	0.175
1	1.70391		1	1.5298		0	0	0.325	0.223
						0	0	0.402	0.289
Fig. 2i			Fig. 2j			0	0	0.602	0.332
WB-Ctrl	WB-BMI1		PLC-Ctrl	PLC-BMI1		0	0	0.498	0.669
1	1.93586		1	1.63461
1	2.46687		1	1.87786
1	3.89474		1	1.78635
Fig. 2k			Fig. 2l
WB-Ctrl	WB-BMI1		PLC-Ctrl	PLC-BMI1
0	18		11	13
0	19		8	12
0	20		10	15
Fig. 2n			Fig. 2o
WB-Ctrl	WB-BMI1		PLC-Ctrl	PLC-BMI1
1	1.95989		1	1.56386
1	3.18578		1	1.67667
1	2.12327		1	2.30089

## Sheet: Fig. 4
Fig. 4c			Fig. 4d				Fig. 4j				Fig. 4k			Fig. 4l			Fig. 4n			Fig. 4o			Fig. 4p						Fig. 4q			Fig. 4r						Fig. 4s
WB-Ctrl	WB-BMI1		PLC-Ctrl	PLC-BMI1			Survival time(months)	low CTSB expression	high CTSB expression		Stage I/II	Stage III/IV		Low CTSB expression	High CTSB expression		Low CTSB expression	High CTSB expression		HCC patients without BDTT	HCC patient with BDTT		Survival time(months)	High BMI1 and CTSB expression	Low BMI1 and High CTSB expression	High BMI1 and Low CTSB expression	Low BMI1 and CTSB expression		BMI1 expression	CTSB expression		Survival time(months)	High TIC-related protein signature and CTSB expression	High TIC-related protein signature and low CTSB expression	Low TIC-related protein signature and high CTSB expression	Low TIC-related protein signature and CTSB expression		CTSB expression	TIC-related protein signature expression
1	0.52003		1	0.986			60.9	0			0.235988	0.183407		8	5		6.2	48.5		636.467	522.591		8.66667	1					0.185234	0.116103		77.8667	0					0.116103	0.133899
1	0.82169		1	1.33			50.9667	1			0.249517	0.184873		4.5	4.9					448.04	754.323		29.0333	1					0.139832	0.166499		8.66667	1					0.166499	0.135483
1	1.04006		1	1.32			10.9	1			0.325268	0.185569		2.5	3					440.839	812.933		13.6	1					0.138589	0.167779		29.0333	1					0.167779	0.140421
							19.8333	1			0.116103	0.20853		12.5	10					556.913	1049.01		50.9	1					0.141966	0.168977		13.6	1					0.168977	0.144395
Fig. 4e			Fig. 4f				63.5	0			0.166499	0.20909		2.7	5.5					558.572	780.808		50.6333	1					0.167287	0.177686		50.9	1					0.177686	0.13468
WB-Ctrl	WB-BMI1		PLC-Ctrl	PLC-BMI1			30.9	1			0.167779	0.225441		6	14					551.103	732.939		17.9333	1					0.182935	0.178289		17.9333	1					0.178289	0.133845
1	1.90305		1	1.67383			40.5	0			0.168977	0.130166		2.5	4					630.194	788.18		63.7667	0					0.130592	0.196968		63.7667	0					0.196968	0.198899
1	2.37806		1	1.83996			47.1	0			0.177686	0.142819		1.8	3					591.405	818.206		31.0667	1					0.137239	0.19795		11.4333	1					0.19795	0.115071
1	2.48937		1	1.975			69.2	0			0.178289	0.1604		2.5	3					650.699	1472.41		53.1	0					0.120622	0.103603		45.5333	1					0.103603	0.11196
							77.1	0			0.190579	0.161099		4.5	5.5					529.109	1641.39		52.8667	0					0.187515	0.118157		50.9667	0					0.118157	0.148166
							66.7	0			0.196968	0.16596		16	2.6					787.863	970.846		11.4333	1					0.159174	0.143441		41.2667	1					0.143441	0.120275
Fig. 4g			Fig. 4h				4.23333	1			0.19795	0.166234		11	4					711.286	523.64		41.2667	1					0.158136	0.182168		35.3	1					0.182168	0.106175
WB-Ctrl	WB-BMI1		PLC-Ctrl	PLC-BMI1			44.6667	0			0.19826	0.167087		2.5	5					718.707			35.3	1					0.170913	0.184311		27.6667	1					0.184311	0.122807
1	2.1898		1	1.26			44.3	1			0.234974	0.167478		2.5	8.5					441.352			77.3333	0					0.1087	0.184357		77.3333	0					0.184357	0.0985899
1	1.56245		1	1.263			31.8	1			0.235909	0.167742		16	13					569.557			45.6333	0					0.173993	0.184675		48.4333	0					0.184675	0.106715
1	1.70293		1	1.36969			4.93333	1			0.246063	0.1684		12	13					468.033			26.8667	1					0.178459	0.187244		26.8667	1					0.187244	0.176648
							71.0667	0			0.280013	0.17033		9	16.5					658.095			44.0667	0					0.157582	0.188985		44.0667	0					0.188985	0.132178
							75.3333	0			0.103603	0.170979		8	10					719.928			41.6667	0					0.131307	0.190358		41.6667	0					0.190358	0.116161
							40.2333	0			0.118157	0.173043		2.2	2					595.408			40.0333	0					0.14808	0.193488		40.3667	0					0.193488	0.124442
							0.766667	1			0.120787	0.175082		7	4					895.124			39.5	0					0.154412	0.193595		31.9	1					0.193595	0.140489
							38.1333	0			0.122016	0.178185		9	3					760.913			38.9333	0					0.128164	0.193791		18.2	1					0.193791	0.108534
							1.86667	1			0.143441	0.1791		15	5.5					778.245			39.1333	0					0.16373	0.196327		36.6333	0					0.196327	0.108539
							18.9	1			0.182168	0.17935		4.5	4					755.836			31.9	1					0.166297	0.197177		36.8	0					0.197177	0.109939
							44.8667	0			0.184311	0.180068		1.5	9					851.941			18.2	1					0.14642	0.197679		12.2	1					0.197679	0.124272
							44.7	0			0.184357	0.180711		15	5								36.6333	0					0.180025	0.198152		34.9667	0					0.198152	0.127342
							7.73333	1			0.184675	0.186013		10	15								36.8	0					0.188073	0.198203		24.2	1					0.198203	0.139096
							24.7667	1			0.185087	0.189394		4.5	4								12.2	1					0.185925	0.202789		10.7	1					0.202789	0.160446
							40.0667	0			0.187244	0.189893		1.2	5								34.9667	0					0.126496	0.205288		24.8	0					0.205288	0.128473
							2.86667	1			0.188985	0.194429		17	4.5								24.2	1					0.100243	0.101833		26.7667	0					0.101833	0.123752
							33.0333	0			0.190358	0.198641		1.5	6								12.3667	1					0.175088	0.104082		3.93333	1					0.104082	0.133373
							57.1333	0			0.193488	0.201476		7.5	20								10.7	1					0.187187	0.108911		10.6333	1					0.108911	0.151994
							80.8	0			0.193595	0.202108		13.5	1.5								24.8	0					0.139775	0.108926		12.1667	1					0.108926	0.129528
							3.66667	1			0.193791	0.202687		6.5	14								27.4	0					0.149543	0.10895		79.3333	0					0.10895	0.132899
							53.3333	0			0.193796	0.20535		3	2								26.7667	0					0.104376	0.110582		13.0333	1					0.110582	0.149921
							75.5333	0			0.195859	0.205513		15	2								26.8	0					0.124382	0.13204		56.8	0					0.13204	0.135767
							22.5667	1			0.196327	0.209041		5	10								3.93333	1					0.186934	0.142369		8.16667	0					0.142369	0.131467
							45.1333	0			0.197177	0.218945		1.6	4.5								10.6333	1					0.147972	0.164555		9.86667	1					0.164555	0.14445
							14.4333	1			0.197679	0.228424		5.8	5								12.1667	1					0.155325	0.17554		6.03333	1					0.17554	0.143057
							40.0333	0			0.198152	0.233353		2	5								13.0333	1					0.149302	0.180649		12.9667	1					0.180649	0.107434
							66.4667	0			0.198203	0.235771		15	7								56.8	0					0.139302	0.184296		21.7667	1					0.184296	0.0951041
							48.2333	0			0.198444	0.236936		9	12								8.16667	0					0.178371	0.185068		16.2333	0					0.185068	0.145953
							69.5	0			0.202789	0.238091		6.5	6								9.86667	1					0.12109	0.186955		34.3667	0					0.186955	0.121161
							33.9667	0			0.20366	0.244661		12	3.4								0.866667	0					0.170798	0.191194		23.9667	1					0.191194	0.252326
							29.2333	1			0.205288	0.251287		19	6								39.3	1					0.128089	0.191358		25.0667	1					0.191358	0.112525
							16.5333	1			0.210754	0.258357		6.5	9								6.03333	1					0.185837	0.196772		3.26667	0					0.196772	0.137874
							38.9333	0			0.21475	0.258513		9.5	4.5								12.9667	1					0.180702	0.20196		10.2333	1					0.20196	0.128241
							25.3	0			0.216441	0.26111		9.5	2								21.7667	1					0.184831	0.205157		25.7667	0					0.205157	0.125374
							13.8	1			0.220601	0.264082		7.5	11								30.9667	0					0.182394	0.206315		23.3667	0					0.206315	0.133362
							51.4667	0			0.225686	0.264159		3.5	15								16.2333	0					0.144601	0.184873		23.0333	0					0.184873	0.108265
							68.4667	0			0.228615	0.2684		3	2								34.3667	0					0.128699	0.185569		1.13333	0					0.185569	0.1464
							38.6667	0			0.243342	0.278423		3.3	2.2								23.9667	1					0.127954	0.130166		9.56667	1					0.130166	0.144239
							66.9	1			0.243415	0.296648		6	15								24.1	0					0.123764	0.1604		9.33333	1					0.1604	0.10751
							53.4667	0			0.253328	0.314746		5	6								3.26667	0					0.106621	0.161099		19.6667	0					0.161099	0.129841
							45.4333	0			0.253733	0.349047		3.5	6								10.2333	1					0.176033	0.166234		10.4333	1					0.166234	0.130996
							30.2667	0			0.255561	0.386401		8	3.5								10.9667	1					0.157545	0.167478		2.23333	1					0.167478	0.157982
							39.3	1			0.258748	0.387321		10	6								25.7667	0					0.130077	0.167742		11.2667	0					0.167742	0.122979
							34.7	1			0.263077	0.18074		9	13								23.3667	0					0.144155	0.1684		7.53333	0					0.1684	0.130973
							33.0667	0			0.327122	0.219074		4.5	3.5								23.0333	0					0.12303	0.17033		5.13333	0					0.17033	0.141042
							38.2333	1			0.220176	0.227472		4.5	16								17.1667	1					0.135888	0.170979		80.9333		0			0	0.170979	0.103389
							40.0333	0			0.101833	0.231062		5	3								1.13333	0					0.163788	0.173043		14.1		1			0	0.173043	0.147812
							49.8667	0			0.104082	0.240978		11	18								9.56667	1					0.135595	0.175082		75.5333		0			1	0.175082	0.20351
							22.3333	1			0.108911	0.244135		13	14.5								9.33333	1					0.184997	0.1791		39.3		1			0	0.1791	0.131264
							36.7333	0			0.108926	0.258278		7.5	8.5								19.6667	0					0.129202	0.17935		69.2		0			0	0.17935	0.131117
							49.4	0			0.10895	0.262014		2	2								10.4333	1					0.154998	0.180068		66.7		0			0	0.180068	0.127931
							20.7	1			0.110582	0.264183		3	8								2.23333	1					0.129505	0.180711		19.8333		1			1	0.180711	0.14599
							50.1	0			0.13204	0.279214		3.5	8								9.7	1					0.12884	0.189394		29.2333		1			1	0.189394	0.116097
							5.66667	1			0.142369	0.287816		3.5	3.5								15.0667	0					0.137972	0.189893		57.1333		0			1	0.189893	0.148396
							16.6667	1			0.164555	0.299063		14	7								11.2667	0					0.134251	0.201476		22.5667		1			1	0.201476	0.190187
							53.0333	0			0.166463	0.309332		6	6								7.53333	0					0.136001	0.202687		38.2333		1			1	0.202687	0.167953
							40.8333	0			0.173868	0.310568		5	3.5								5.13333	0					0.18505	0.205513		53.4667		0			1	0.205513	0.137872
							32.4333	1			0.17554	0.311568		4.5	9								77.8667		0				0.200927	0.190579		3.66667		1			0	0.190579	0.178144
							59	0			0.180649	0.323503		7.5	11								74.3333		0				0.217433	0.19826		19.0667		1			1	0.19826	0.139613
							5.73333	1			0.184296	0.166416		17.3	2								73.8667		0				0.226865	0.120787		51.9667		0			0	0.120787	0.1328
							44.3333	0			0.185068	0.242576		3.5	10								71.3		0				0.199854	0.122016		4.23333		1			1	0.122016	0.146493
							42.6	0			0.185098	0.303312		3.8	4.7								0.7		1				0.219483	0.185087		49.4		0			0	0.185087	0.123615
							32.8	0			0.186955			3.5	3.5								55.8667		0				0.216482	0.193796		20.7		1			0	0.193796	0.121656
							13.5667	1			0.191194			10	4								45.5333		1				0.201009	0.195859		44.7		0			0	0.195859	0.135529
							33.7667	0			0.191358			1.7	7								50.9667		0				0.205312	0.198444		44.3333		0			1	0.198444	0.137885
							59.2333	0			0.191782			5.5	11								27.6667		1				0.22035	0.20366		42.1		0			0	0.20366	0.101673
							47.8333	0			0.192162			2.5	2								48.4333		0				0.20399	0.166463		40.8333		0			0	0.166463	0.147177
							47.5	1			0.19564			1.8	4								48.4333		0				0.195502	0.173868		40.0667		0			1	0.173868	0.135314
							34.9667	0			0.196772			3.5	2.3								8.6		1				0.232246	0.185098		40.2333		0			0	0.185098	0.122863
							32.3667	1			0.20196			5	4.5								47.5333		0				0.204844	0.191782		7.73333		1			1	0.191782	0.22476
							34.8667	0			0.205157			2	5								45.5		0				0.210868	0.192162		22.3333		1			1	0.192162	0.138909
							38.6667	0			0.206315			2.6	15.3								42.4667		1				0.205911	0.19564		1.86667		1			0	0.19564	0.158891
							16.9667	1			0.206677			13	10								43.3333		0				0.226557	0.183407		34.8667		0			1	0.183407	0.191242
							14.1	1			0.207749			12	12								15.5		1				0.216216	0.142819		33.7667		0			1	0.142819	0.126182
							40.2333	0			0.208518			4	7.5								26.8333		1				0.266098	0.16596		33.0333		0			0	0.16596	0.160119
							19.0667	1			0.209273			11	8								40.3667		0				0.208117	0.167087		16.9667		1			1	0.167087	0.157063
							42.1	0			0.209291			10	6.5								35.6667		0				0.211301	0.178185		40.5		0			0	0.178185	0.155066
							80.9333	0			0.216248			2.5	2								35.6667		0				0.205345	0.186013		25.3		0			0	0.186013	0.133408
							53.8	0			0.216452			8.7	11								33.7		0				0.216102	0.194429		18.9		1			1	0.194429	0.150672
							43.7	0			0.217568			6	3								15.6		1				0.217122	0.198641		14.4333		1			1	0.198641	0.174906
							40.7667	0			0.217849			5	8								32.7667		0				0.234442	0.202108		16.5333		1			1	0.202108	0.161015
							51.9667	0			0.219554			7.5	3								44.3333		0				0.194998	0.20535		5.66667		1			1	0.20535	0.141429
							36.5667	0			0.225004			2.9	9.3								79.3333		0				0.26765	0.18074		5.73333		1			1	0.18074	0.148981
							77.9	0			0.226434			2.5	2.2								25.0667		1				0.247464	0.166416		0.766667		1			1	0.166416	0.167445
							0.7		1		0.226681												77.1			0			0.160368	0.234974		74.3333			0		0	0.234974	0.13525
							11.2667		0		0.228262												66.7			0			0.154716	0.235909		73.8667			0		1	0.235909	0.125769
							45.5333		1		0.238124												59			0			0.18018	0.246063		71.3			0		1	0.246063	0.175232
							17.9333		1		0.238939												31.8			1			0.161044	0.210754		50.6333			1		0	0.210754	0.128245
							43.3333		0		0.245149												53.8			0			0.160669	0.216441		0.7			1		1	0.216441	0.138862
							48.4333		0		0.24671												19.0667			1			0.165553	0.225686		31.0667			1		0	0.225686	0.134398
							79.3333		0		0.247659												51.9667			0			0.130642	0.243342		55.8667			0		1	0.243342	0.125689
							50.6333		1		0.249949												49.4			0			0.187497	0.255561		53.1			0		1	0.255561	0.143962
							32.7667		0		0.258499												34.7			1			0.129754	0.263077		52.8667			0		1	0.263077	0.114563
							45.6333		0		0.265218												45.4333			0			0.183414	0.206677		48.4333			0		1	0.206677	0.113286
							39.5		0		0.272794												44.7			0			0.171662	0.208518		8.6			1		1	0.208518	0.152842
							73.8667		0		0.27673												44.3333			0			0.166967	0.209273		47.5333			0		0	0.209273	0.14613
							34.9667		0		0.292566												42.6			0			0.18405	0.217568		45.6333			0		0	0.217568	0.152596
							48.4333		0		0.294213												16.6667			1			0.180995	0.225004		45.5			0		0	0.225004	0.126592
							50.9		1		0.29434												38.6667			0			0.125301	0.226434		42.4667			1		1	0.226434	0.126812
							24.2		1		0.301743												1.86667			1			0.174363	0.226681		43.3333			0		0	0.226681	0.115932
							16.2333		0		0.30781												34.8667			0			0.176478	0.228262		15.5			1		0	0.228262	0.152584
							26.7667		0		0.309154												16.9667			1			0.12256	0.238124		26.8333			1		0	0.238124	0.111636
							3.26667		0		0.310819												30.2667			0			0.187988	0.294213		40.0333			0		0	0.294213	0.131363
							41.2667		1		0.315121												25.3			0			0.148631	0.301743		39.5			0			0.301743	0.132831
							45.5		0		0.331784												18.9			1			0.149801	0.20909		38.9333			0			0.20909	0.119314
							38.9333		0		0.357582												14.4333			1			0.128201	0.209041		39.1333			0			0.209041	0.122932
							47.5333		0														16.5333			1			0.120345	0.228424		35.6667			0			0.228424	0.141955
							15.5		1														5.66667			1			0.129479	0.244661		35.6667			0			0.244661	0.114569
							33.7		0														53.3333			0			0.13068	0.296648		12.3667			1			0.296648	0.11664
							10.2333		1														5.73333			1			0.126563	0.349047		33.7			0			0.349047	0.10784
							77.8667		0														0.766667			1			0.13654	0.386401		15.6			1			0.386401	0.185733
							27.6667		1														80.8				0		0.293706	0.235988		32.7667			0			0.235988	0.157611
							52.8667		0														80.9333				0		0.227526	0.249517		44.3333			0			0.249517	0.171131
							12.1667		1														77.9				0		0.311137	0.325268		27.4			0			0.325268	0.134891
							29.0333		1														50.9667				1		0.219526	0.280013		26.8			0			0.280013	0.183189
							42.4667		1														14.1				1		0.19502	0.21475		0.866667			0			0.21475	0.135285
							10.7		1														75.5333				0		0.231627	0.220601		39.3			1			0.220601	0.140172
							74.3333		0														75.3333				0		0.225036	0.228615		30.9667			0			0.228615	0.134799
							2.23333		1														13.8				1		0.22052	0.243415		24.1			0			0.243415	0.159277
							31.0667		1														66.9				1		0.219966	0.253328		10.9667			1			0.253328	0.188404
							8.66667		1														10.9				1		0.209458	0.253733		17.1667			1			0.253733	0.119811
							35.6667		0														71.0667				0		0.211976	0.258748		9.7			1			0.258748	0.173885
							39.1333		0														39.3				1		0.224102	0.327122		15.0667			0			0.327122	0.143597
							10.4333		1														32.4333				1		0.214881	0.220176		80.8				0		0.220176	0.253065
							24.8		0														69.5				0		0.248248	0.207749		77.9				0		0.207749	0.314834
							71.3		0														69.2				0		0.203257	0.209291		77.1				0		0.209291	0.116717
							77.3333		0														68.4667				0		0.221978	0.216248		50.9667				1		0.216248	0.136435
							12.9667		1														30.9				1		0.213368	0.216452		75.3333				0		0.216452	0.178123
							55.8667		0														66.4667				0		0.230378	0.217849		13.8				1		0.217849	0.143748
							0.866667		0														63.5				0		0.238315	0.219554		66.9				1		0.219554	0.145836
							40.3667		0														60.9				0		0.232723	0.238939		10.9				1		0.238939	0.106492
							41.6667		0														59.2333				0		0.204378	0.245149		71.0667				0		0.245149	0.127629
							27.4		0														2.86667				1		0.21628	0.24671		32.4333				1		0.24671	0.179617
							6.03333		1														47.5				1		0.212963	0.247659		69.5				0		0.247659	0.109707
							10.6333		1														19.8333				1		0.233888	0.249949		68.4667				0		0.249949	0.164801
							12.3667		1														29.2333				1		0.204174	0.258499		30.9				1		0.258499	0.161194
							35.3		1														57.1333				0		0.247854	0.265218		66.4667				0		0.265218	0.154216
							53.1		0														22.5667				1		0.226557	0.272794		63.5				0		0.272794	0.146713
							50.9667		0														44.3				1		0.326724	0.27673		60.9				0		0.27673	0.219544
							9.86667		1														38.2333				1		0.233601	0.292566		59				0		0.292566	0.14376
							9.56667		1														53.4667				0		0.296002	0.29434		59.2333				0		0.29434	0.200569
							8.16667		0														53.0333				0		0.326602	0.30781		2.86667				1		0.30781	0.168182
							36.6333		0														3.66667				1		0.206964	0.309154		47.5				1		0.309154	0.158481
							36.8		0														51.4667				0		0.210664	0.310819		31.8				1		0.310819	0.174497
							3.93333		1														4.23333				1		0.257597	0.315121		44.3				1		0.315121	0.14264
							25.7667		0														50.1				0		0.268217	0.331784		53.8				0		0.331784	0.1395
							35.6667		0														49.8667				0		0.204129	0.357582		53.0333				0		0.357582	0.137963
							39.3		1														20.7				1		0.200051	0.20853		51.4667				0		0.20853	0.154663
							26.8		0														32.3667				1		0.201422	0.225441		50.1				0		0.225441	0.134649
							5.13333		0														4.93333				1		0.193711	0.218945		49.8667				0		0.218945	0.221879
							12.2		1														48.2333				0		0.188146	0.233353		32.3667				1		0.233353	0.182252
							11.4333		1														47.8333				0		0.194285	0.235771		4.93333				1		0.235771	0.145781
							31.9		1														47.1				0		0.223186	0.236936		48.2333				0		0.236936	0.131155
							34.3667		0														45.1333				0		0.195111	0.238091		47.8333				0		0.238091	0.171674
							10.9667		1														44.8667				0		0.232729	0.251287		47.1				0		0.251287	0.138853
							19.6667		0														43.7				0		0.359006	0.258357		34.7				1		0.258357	0.155043
							26.8667		1														42.1				0		0.192694	0.258513		45.4333				0		0.258513	0.155071
							9.7		1														40.8333				0		0.287189	0.26111		45.1333				0		0.26111	0.214305
							13.6		1														40.7667				0		0.246845	0.264082		44.8667				0		0.264082	0.137414
							44.3333		0														40.0667				0		0.204822	0.264159		43.7				0		0.264159	0.130262
							9.33333		1														40.2333				0		0.241107	0.2684		42.6				0		0.2684	0.16856
							8.6		1														7.73333				1		0.350933	0.278423		40.7667				0		0.278423	0.12794
							23.9667		1														22.3333				1		0.256973	0.314746		40.2333				0		0.314746	0.149003
							15.6		1														40.2333				0		0.195703	0.387321		40.0333				0		0.387321	0.170205
							1.13333		0														40.0333				0		0.234917	0.219074		13.5667				1		0.219074	0.16477
							23.3667		0														13.5667				1		0.289999	0.227472		16.6667				1		0.227472	0.144728
							13.0333		1														38.9333				0		0.213999	0.231062		38.9333				0		0.231062	0.150013
							23.0333		0														24.7667				1		0.292789	0.240978		24.7667				1		0.240978	0.252364
							17.1667		1														38.6667				0		0.234831	0.244135		38.6667				0		0.244135	0.227606
							63.7667		0														38.1333				0		0.286895	0.258278		38.6667				0		0.258278	0.144781
							15.0667		0														36.7333				0		0.291533	0.262014		38.1333				0		0.262014	0.141228
							7.53333		0														36.5667				0		0.267697	0.264183		36.7333				0		0.264183	0.184761
							44.0667		0														34.9667				0		0.319398	0.279214		36.5667				0		0.279214	0.161695
							56.8		0														33.9667				0		0.372604	0.287816		34.9667				0		0.287816	0.115499
							24.1		0														33.7667				0		0.216203	0.299063		33.9667				0		0.299063	0.186383
							18.2		1														33.0667				0		0.345329	0.309332		33.0667				0		0.309332	0.170018
							30.9667		0														33.0333				0		0.241358	0.310568		32.8				0		0.310568	0.118169
							26.8333		1														32.8				0		0.241232	0.311568		44.6667				0		0.311568	0.130244
							40.0333		0														44.6667				0		0.256511	0.323503		30.2667				0		0.323503	0.1795
							25.0667		1														40.5				0		0.237018	0.242576		40.0333				0		0.242576	0.171687
							21.7667		1														40.0333				0		0.246571	0.303312		53.3333				0		0.303312	0.209973

## Sheet: Fig. 5
Fig. 5a					Fig. 5b
WB-Ctrl	WB-BMI1-siNSC	WB-BMI1-siCTSB-1	WB-BMI1-siCTSB-2		PLC-Ctrl	PLC-BMI1-siNSC	PLC-BMI1-siCTSB-1	PLC-BMI1-siCTSB-2
1	1.8123	1.19395	1.31491		1	2.29167	1.18056	1.15972
1	2.40257	1.65441	1.62132		1	1.72904	0.877193	0.916179
1	2.26428	1.09163	1.27092		1	1.83766	0.829545	1.12987
Fig. 5c					Fig. 5d
WB-Ctrl	WB-BMI1-Placebo	WB-BMI1-10μM CA-074	WB-BMI1-20μM CA-074		PLC-Ctrl	PLC-BMI1-Placebo	PLC-BMI1-10μM CA-074	PLC-BMI1-20μM CA-074
1	1.80191	1.22476	1.11619		1	1.84286	0.82381	0.680952
1	2	1.12121	0.943723		1	1.82353	0.887701	0.737968
1	2.27252	1.40243	0.952079		1	1.6484	0.716895	0.639269
Fig. 5e					Fig. 5f
WBCtrl-siNSC	WB-BMI1-siNSC	WB-BMI1-siCTSB-1	WB-BMI1-siCTSB-2		PLC-Ctrl-siNSC	PLC-BMI1-siNSC	PLC-BMI1-siCTSB-1	PLC-BMI1-siCTSB-2
1	2.06438	1.2548	1.08151		1	2.20816	1.38776	0.95102
1	2.69974	1.43305	1.36926		1	1.51724	0.869732	0.55811
1	1.90976	1.14768	1.03706		1	2.08992	1.07442	0.655814
Fig. 5h					Fig. 5i
PLC-Ctrl	PLC-BMI1-siNSC	PLC-BMI1-siCTSB-1	PLC-BMI1-siCTSB-2		PLC-Ctrl	PLC-BMI1-Placebo	PLC-BMI1-10μM CA-074	PLC-BMI1-20μM CA-074
1	1.72917	1.09722	1.0625		1	1.60106	1.07801	0.904255
1	1.51916	1.04878	1.20906		1	1.83004	1.29644	0.948617
1	1.63713	1.02532	1.08439		1	1.53177	1.14047	0.946488
Fig. 5j				Fig. 5k
MHCC97H-scr	MHCC97H-shBMI1-1	MHCC97H-shBMI1-2			Placebo					CA-074
1	0.691489	0.5		10	48.074	49.6125	37.6	58.752	12.1945	55.176	53.016	38.808	29.602	13.95
1	0.733681	0.689295		15	95.3971	93.0611	66.825	105.341	13.456	104.976	76.2105	74.0015	61.74	18.9
1	0.644068	0.634383		20	252.914	194.611	149.683	204.161	15.376	243.089	199.43	143.258	231.04	33.6
				25	298.442	396.118	292.032	437.113	53.958	525.116	436.364	330.773	299.486	95.992
				30	447.146	520.2	469.625	639.846	106.171	679.042	526.746	349.811	380.25	184.32
Fig. 5l			Fig. 5p			Fig. 5q
Placebo	CA-074		Placebo	CA-074		Survival time(Days)	Placebo	CA-074
0.169	0.205		2.5775	2.06		51		0
0.124	0.181		2.4886	1.8283		44		1
0.155	0.104		2.0975	1.7765		48		1
0.177	0.134		2.1023	1.9197		49		1
0.083	0.095		1.8634	1.8898		47		1
			1.8629	1.5919		49		1
			1.6265	1.8245		51		0
			1.6251	2.1163		51		0
			1.9099	1.6216		46		1
			1.7395	1.771		48		1
						51	0
						35	1
						43	1
						37	1
						40	1
						46	1
						47	1
						41	1
						43	1
						49	1

## Sheet: Fig. 6
Fig. 6b
	PLC-BMI1-1	PLC-BMI1-2	PLC-BMI1-3			MHCC97H-shBMI1-1	MHCC97H-shBMI1-2	MHCC97H-shBMI1-3
miR-4474-3p	0.0632262	0.0635191	0.0873731		miR-218-1-3p	1.90968	4.00925	3.13834
miR-218-1-3p	0.0693481	0.069188	0.0919292		miR-138-5p	1.79834	2.15348	2.14355
miR-486-5p	0.0767689	0.0894154	0.101414		miR-6086	3.59668	0.952638	1.37237
miR-4525	0.203768	0.0758872	0.562529		miR-4421	5.00487	0.377182	1.46409
miR-3120-5p	0.385998	0.771997	0.764012		miR-194-3p	2.78949	1.04488	1.54399
miR-455-5p	0.374577	0.827406	0.791869		miR-6715b-5p	3.19688	0.854607	1.07674
miR-4269	0.45376	0.723635	0.817902		miR-4430	3.42634	0.466516	0.939523
miR-30c-2-3p	0.46544	0.795536	0.834124		miR-154-5p	0.184284	1.38511	3.13109
miR-4695-5p	0.524858	0.627056	1.20025		miR-4516	2.25532	0.838956	1.58008
miR-885-3p	0.385108	0.99539	1.15936		miR-4525	2.93494	0.827406	0.90125
miR-1909-3p	0.591862	0.712025	1.45397		miR-5187-5p	2.9622	0.629961	1.05946
miR-4421	0.841868	1.03526	0.985094		miR-3120-5p	3.35582	0.370702	0.797377
miR-30c-1-3p	0.993092	2.07053	0.135372		miR-1909-3p	2.8219	0.516438	1.08674
miR-214-5p	0.732043	1.04972	1.50525		miR-5698	2.86791	0.424352	1.04729
miR-5187-5p	0.983957	1.35347	1.19748		miR-4723-5p	1.16205	1.6245	1.54399
miR-4747-5p	0.884745	1.56555	1.25701		miR-5693	3.1748	0.39685	0.733736
miR-3652	0.730353	1.88775	1.60214		miR-4695-5p	3.00355	0.347078	0.782773
miR-548s	1.07674	2.01391	1.70133		miR-214-5p	2.60569	0.476319	1.04247
miR-4430	0.848704	1.43065	2.78949		miR-4665-5p	1.84463	0.878633	1.19196
miR-4516	1.59844	2.39496	1.36289		miR-6132	1.41421	0.988514	1.36604
Fig. 6e	BMI1
PRE1			PRE2			Fig. 6j						Fig. 6n
PLC-Ctrl	PLC-BMI1		PLC-Ctrl	PLC-BMI1		miR-218-1-3p expression	BMI1 expression		miR-218-1-3p expression	CTSB expression		Liver weight
0.609859	117.119		4.76458	58.0697		7.531	0.200927		7.531	0.190579		NC mimic	miR-218-1-3p mimic
0.565088	120.412		11.0223	49.5123		7.832	0.350933		7.832	0.278423		1.75	1.78
0.557308	110.802		5.51113	73.5022		8.42933	0.208117		8.42933	0.167087		1.93	1.52
	H3K27me3					8.50467	0.204844		8.50467	0.191782		2.05	1.81
PRE1			PRE2			8.50467	0.311137		8.50467	0.325268		1.54	2.02
PLC-Ctrl	PLC-BMI1		PLC-Ctrl	PLC-BMI1		8.52067	0.200051		8.52067	0.20853		2.07	1.8
25.0467	1554.07		2183.38	2646.22		8.719	0.241107		8.719	0.2684		2.32	1.43
24.3618	1522.09		2138.45	2556.08		9.83875	0.166297		9.83875	0.197177		1.7	1.82
24.8737	1450		2094.44	3190.83		10.0585	0.205911		10.0585	0.19564		1.36	1.93
						10.9327	0.345329		10.9327	0.309332		2.1	1.66
Fig. 6g						10.9625	0.206964		10.9625	0.309154		1.59	1.67
WB-BMI1-NC mimic	WB-BMI1-miR-218-1-3p mimic		PLC-BMI1-NC mimic	PLC-BMI1-miR-218-1-3p mimic		11.2795	0.175088		11.2795	0.104082
1	0.668256		1	0.81588		12.4384	0.226865		12.4384	0.120787		Tumor volume
1	0.783241		1	0.705935		12.744	0.223185		12.744	0.236936		NC mimic	miR-218-1-3p mimic
1	0.679697		1	0.752691		13.1515	0.186934		13.1515	0.142369		198.575	1646.14
						13.449	0.158136		13.449	0.182168		1328.12	936.396
Fig. 6i						13.468	0.12884		13.468	0.189394		748.503	566.784
MHCC97H						13.969	0.184997		13.969	0.1791		1708.51	581.042
WT-CTSB		Mut-CTSB				15.432	0.188146		15.432	0.233353		507.232	334.611
97H-NC mimic	97H-miR-218-1-3p mimic	97H-NC mimic	97H-miR-218-1-3p mimic			16.0613	0.182935		16.0613	0.178289		466.875	1362.05
1	0.829637	0.995085	0.961296			16.5462	0.291533		16.5462	0.262014		750	645.048
1	0.70862	0.942555	1.05292			16.6903	0.155325		16.6903	0.17554		769.824	807.651
1	0.704757	0.978335	0.988502			17.832	0.157582		17.832	0.188985		624.26	268.324
PLC-BMI1						20.4253	0.187515		20.4253	0.118157		563.89	629.442
WT-CTSB		Mut-CTSB				23.68	0.139832		23.68	0.166499
PLC-BMI1-NC mimic	PLC-BMI1-miR-218-1-3p mimic	PLC-BMI1-NC mimic	PLC-BMI1-miR-218-1-3p mimic			27.625	0.149543		27.625	0.10895
1	0.823761	1.00692	0.9719
1	0.834889	0.993536	1.00789
1	0.807442	0.98281	1.04885

## Sheet: Supplementary Fig.1
Supplementary Fig.1a				Supplementary Fig.1b			Supplementary Fig.1d			Supplementary Fig.1e			Supplementary Fig.1f			Supplementary Fig.1g
Survival time(months)	Low BMI1 expression	High BMI1 expression		Stage I/II	Stage III/IV		BMI1 expression	TIC-related gene signature expression		Low TIC-related protein signature expression	High TIC-related protein signature expression		Stage I/II	Stage III/IV		Survival time(months)	HCC patients with BDTT and high TIC-related protein signature expression	HCC patients without BDTT and high TIC-related protein signature expression	HCC patients with BDTT and low TIC-related protein signature expression	HCC patients without BDTT and low TIC-related protein signature expression
115.933	0			0.227526	0.128699		1.47049	2.04949		7.5	2		0.134891	0.108265		24.8	0
108.6	1			0.293706	0.144601		1.95278	0.721083		3	4		0.157611	0.119314		12.1667	1
82.8667	1			0.311137	0.149801		2.01064	4.25088		8.7	1.2		0.171131	0.134649		79.3333	0
17.8333	1			0.130592	0.200051		2.33682	8.60873		13.5	5		0.115071	0.1464		13.0333	1
14.6	1			0.137239	0.201422		2.46821	0.633825		9.5	7.5		0.125769	0.154663		56.8	0
15.8	0			0.138589	0.226557		2.54961	0.675169		5	14.5		0.133845	0.191242		8.16667	0
12.7	1			0.139832	0.106621		2.62655	2.63281		3.3	7.5		0.133899	0.103389		9.86667	1
40.9667	1			0.141966	0.120345		2.66912	6.48835		12	5		0.13468	0.10751		6.03333	1
62.5333	0			0.154716	0.12303		2.76086	2.33098		9	8		0.13525	0.10784		12.9667	1
29.9333	0			0.160368	0.123764		2.87057	0.578051		8	5		0.135483	0.114569		21.7667	1
18.5333	1			0.167287	0.126563		2.96357	3.00409		6	11		0.139613	0.116097		16.2333	0
13.3	0			0.18018	0.127954		3.02471	9.82367		4.5	13		0.140421	0.11664		34.3667	0
22.9333	1			0.182935	0.128201		3.30824	1.08481		3.5	4.7		0.144395	0.122932		23.9667	1
20.2667	0			0.185234	0.12884		3.619	1.00066		15	3.5		0.175232	0.122979		25.0667	1
57.0333	0			0.200927	0.129202		3.6192	6.45703		5.5	11		0.178144	0.126182		3.26667	0
1	0			0.217433	0.129479		3.66399	4.48103		5	1.5		0.183189	0.127931		10.2333	1
15.9333	0			0.219526	0.129505		3.74494	0.171432		4.5	2.2		0.198899	0.12794		25.7667	0
56.4667	1			0.1087	0.130077		3.82211	2.51017		3.5	15		0.0985899	0.129841		23.3667	0
53.9333	0			0.120622	0.13068		3.88173	3.37646		5	6		0.101673	0.130262		23.0333	0
14.8	0			0.126496	0.134251		3.97453	7.05086		8.5	14		0.106175	0.130973		1.13333	0
15.1	0			0.128164	0.135595		3.98267	2.85519		9	10		0.106715	0.130996		9.56667	1
31.7	0			0.129754	0.135888		3.98788	7.50264		1.8	5		0.108534	0.131117		9.33333	1
50.5333	0			0.130642	0.136001		4.01028	1.76164		10	19		0.108539	0.131155		19.6667	0
73.4	0			0.131307	0.13654		4.03338	1.48069		5	4		0.109939	0.131264		10.4333	1
11.5667	0			0.14642	0.137972		4.0374	2.97265		11	10		0.11196	0.133408		2.23333	1
21.9333	0			0.14808	0.144155		4.11165	2.73936		7.5	16		0.114563	0.137414		11.2667	0
0.0333333	0			0.154412	0.154998		4.14049	2.60687		7	6		0.116161	0.137872		7.53333	0
16	0			0.157582	0.157545		4.15533	1.15433		3	4.5		0.119811	0.138853		5.13333	0
13.9667	1			0.158136	0.163788		4.16583	1.70714		15.3	6.5		0.120275	0.141042		14.4333	1
17.9333	0			0.159174	0.176033		4.24188	6.42764		14	2.5		0.121656	0.141429		16.5333	1
12.2	1			0.160669	0.184997		4.25603	1.86255		6	13		0.122807	0.141955		5.66667	1
70.5333	1			0.161044	0.18505		4.30477	3.20797		12	6.5		0.123615	0.144239		5.73333	1
34.9667	0			0.16373	0.188146		4.40408	5.10156		4.5	7.5		0.124272	0.145781		0.766667	1
76.7	0			0.165553	0.192694		4.41814	1.14813		7.5	2.5		0.124442	0.14599		77.8667		0
14.9	0			0.166297	0.193711		4.44991	0.228622		3.5	6		0.125689	0.147812		8.66667		1
18.5	0			0.170913	0.194285		4.46777	27.2873		8	17.3		0.127342	0.148396		29.0333		1
9.7	0			0.173993	0.194998		4.48235	4.08668		5.5	12.5		0.128245	0.149003		13.6		1
21.6333	1			0.178459	0.195111		4.56335	0.975544		4.5	4		0.128473	0.150672		50.9		1
12.0333	0			0.180025	0.195703		4.57822	6.98999		3.5	8.5		0.132178	0.155043		17.9333		1
7.23333	1			0.185925	0.204822		4.63314	10.2341		8	3		0.1328	0.155066		63.7667		0
114.567	0			0.187497	0.205345		4.64212	1.87221		2.5	3.5		0.134398	0.155071		11.4333		1
21.1	1			0.187515	0.208117		4.64677	3.51045		6	10		0.134799	0.157063		45.5333		1
57.2667	0			0.188073	0.211301		4.68663	5.02128		6	13		0.135285	0.157982		50.9667		0
12.1667	1			0.19502	0.216102		4.71107	0.842254		6	5.8		0.135529	0.160119		41.2667		1
12.1	0			0.199854	0.216216		4.71153	4.06808		2	16		0.137885	0.161015		35.3		1
51.0333	0			0.201009	0.217122		4.72652	1.97976		16	15		0.138862	0.167953		27.6667		1
22.4	0			0.205312	0.223186		4.74558	1.75107		3	2		0.139096	0.16856		77.3333		0
70.0667	0			0.209458	0.232729		4.76162	0.378158		9	10		0.140172	0.170205		48.4333		0
10.9333	0			0.211976	0.234442		4.80968	0.673313		3.5	4.5		0.140489	0.171674		26.8667		1
83.7667	0			0.216482	0.241107		4.80997	2.35582		4.5	3.5		0.143597	0.174906		44.0667		0
17.0667	0			0.219483	0.246845		4.81827	3.08353		6.5	3.4		0.143962	0.182252		41.6667		0
59.3	0			0.219966	0.256973		4.86313	10.745		9	7		0.146493	0.185733		40.3667		0
26.1333	0			0.22035	0.266098		4.86329	3.03105		4	2.5		0.148166	0.190187		31.9		1
14.3333	0			0.22052	0.287189		4.89424	1.23408		3	11		0.159277	0.20351		18.2		1
25.2	0			0.224102	0.350933		4.94442	0.922515		5	3.5		0.160446	0.214305		36.6333		0
16.9	0			0.225036	0.359006		5.01542	6.15052		2.7	11		0.173885	0.221879		36.8		0
6	0			0.226865	0.213999		5.02284	1.29411		8	16.5		0.176648	0.115499		12.2		1
31.0333	1			0.231627	0.216203		5.03188	1.67948		12	2.2		0.188404	0.118169		34.9667		0
28.6667	0			0.214881	0.234831		5.08671	11.6393		8	15		0.253065	0.130244		24.2		1
1.53333	1			0.100243	0.234917		5.08929	3.4049		17	10		0.0951041	0.141228		10.7		1
11.5667	1			0.104376	0.241232		5.13643	6.54536		9	2.3		0.106492	0.144728		26.7667		0
110.267	0			0.12109	0.241358		5.14572	2.36139		9	7		0.107434	0.144781		3.93333		1
0.2	0			0.12256	0.256511		5.17151	6.97194		10	5		0.109707	0.148981		10.6333		1
21.0333	0			0.124382	0.26765		5.18532	3.26467		15	2.2		0.111636	0.150013		80.9333		0
15.6	0			0.125301	0.267697		5.19777	5.51953		3.5	2		0.112525	0.161695		14.1		1
14.2333	0			0.128089	0.286895		5.23204	2.1626		2.5	4.5		0.113286	0.16477		75.5333		0
0.4	1			0.139302	0.289999		5.25018	1.19606		5	12		0.115932	0.170018		39.3		1
52.0667	0			0.139775	0.291533		5.28824	7.18765		4.5	3		0.116717	0.1795		69.2		0
0.3	1			0.147972	0.292789		5.28904	5.01		2	10		0.121161	0.184761		66.7		0
18.4667	0			0.148631	0.319398		5.30167	1.71215		6	13		0.122863	0.186383		19.8333		1
35.5333	0			0.149302	0.345329		5.30621	2.31954		2.5	2		0.123752	0.227606		29.2333		1
23.9667	0			0.149543	0.372604		5.30887	1.13346		2.5	4.5		0.125374	0.252364		57.1333		0
25.6	1			0.155325	0.247464		5.35034	0.380363		9	5		0.126592	0.167445		22.5667		1
0.3	0			0.166967	0.237018		5.43777	1.85665		2	2		0.126812	0.171687		38.2333		1
8.33333	0			0.170798	0.246571		5.46371	5.50017		1.8	6.5		0.127629	0.209973		53.4667		0
25.6667	1			0.171662			5.49474	1.92733		4	11		0.128241			3.66667		1
0	0			0.174363			5.49748	8.34926		5.5	20		0.129528			19.0667		1
10.1	0			0.175088			5.50047	5.55979		1.6	2		0.131363			51.9667		0
7.3	0			0.176478			5.5942	5.02328		4.5	8		0.131467			4.23333		1
5.7	1			0.178371			5.61637	4.48487		2	9.3		0.132831			49.4		0
22.3667	0			0.180702			5.61653	1.23236		1.5	11		0.132899			20.7		1
21.8333	0			0.180995			5.61862	2.12292		5.5	6		0.133362			44.7		0
13.1667	0			0.182394			5.6975	3.60348		3	12		0.133373			44.3333		0
76.7	0			0.183414			5.70606	6.72991		1.5	9.5		0.135314			42.1		0
71.0333	1			0.18405			5.71556	0.368257		3.8	1.7		0.135767			40.8333		0
9.96667	1			0.184831			5.74937	4.14588		2.5	4		0.136435			40.0667		0
15.6333	1			0.185837			5.79911	6.46584		2.6	15		0.137874			40.2333		0
0.5	0			0.186934			5.80987	2.40173		2	4		0.137963			7.73333		1
7.63333	0			0.187187			5.8652	0.590004		2.9	18		0.138909			22.3333		1
19.8	0			0.187988			5.87213	6.89615		10	3.5		0.1395			1.86667		1
7.43333	1			0.195502			5.9323	1.16837		2.6	13		0.14264			34.8667		0
40.6333	0			0.203257			5.97858	0.666262		3	3.5		0.143057			33.7667		0
9.26667	1			0.20399			5.98437	0.156292		15	6		0.143748			33.0333		0
57.7	0			0.204129			5.9979	42.3394		4	3		0.14376			16.9667		1
26	0			0.204174			6.0195	1.3095		14	7		0.14445			40.5		0
27.3	0			0.204378			6.03979	4.19239		5	2		0.145836			25.3		0
12.9	0			0.204844			6.092	1.64345		3	4.9		0.145953			18.9		1
21.4667	0			0.205911			6.11214	1.53143					0.14613			0.7			1
12.2	0			0.206964			6.1136	2.56176					0.146713			0.866667			0
81.8333	0			0.210664			6.1139	4.22134					0.147177			39.3			1
7.76667	1			0.210868			6.13506	4.60588					0.149921			30.9667			0
4.7	0			0.212963			6.1519	2.87605					0.151994			24.1			0
0.733333	0			0.213368			6.17036	2.66102					0.152584			10.9667			1
54.5333	0			0.21628			6.23481	0.489614					0.152596			17.1667			1
10.4667	0			0.221978			6.27339	3.66321					0.152842			9.7			1
14.5333	0			0.226557			6.27609	28.142					0.154216			15.0667			0
27.2	0			0.230378			6.29776	2.58601					0.158481			53.3333			0
104.167	1			0.232246			6.36444	1.31822					0.158891			74.3333				0
51.7667	0			0.232723			6.37672	3.66993					0.161194			73.8667				0
56.1667	1			0.233601			6.47535	3.45349					0.164801			71.3				0
5.66667	0			0.233888			6.47614	4.38856					0.168182			50.6333				1
46.2	1			0.238315			6.4813	4.4253					0.174497			31.0667				1
15.8667	0			0.247854			6.50446	1.00088					0.178123			55.8667				0
41.3667	0			0.248248			6.52056	2.85547					0.179617			53.1				0
40.3333	1			0.257597			6.54042	1.98031					0.200569			52.8667				0
11.9	0			0.268217			6.5543	2.49147					0.219544			48.4333				0
22	1			0.296002			6.5751	1.17898					0.22476			8.6				1
19.5	0			0.326602			6.713	4.96102					0.252326			47.5333				0
65.6667	0			0.326724			6.7372	2.68602					0.314834			45.6333				0
52	1						6.84753	1.48235								45.5				0
17.3	0						6.90974	3.43345								42.4667				1
41.1	0						6.93358	1.24965								43.3333				0
16.2	0						6.95012	6.346								15.5				1
13.7333	0						6.95261	3.13791								26.8333				1
60.1333	0						6.99941	4.23088								40.0333				0
0.366667	1						7.05206	1.09919								39.5				0
20.9	1						7.15303	1.3905								38.9333				0
15.0667	1						7.17701	17.723								39.1333				0
13.8333	0						7.17831	13.1362								35.6667				0
0.2	0						7.1841	7.30538								35.6667				0
1.86667	1						7.21382	8.58663								12.3667				1
37.1667	0						7.21954	6.30878								33.7				0
19.3	0						7.25266	1.59343								15.6				1
64.6333	0						7.26434	1.85563								32.7667				0
21.4333	1						7.37094	6.89274								44.3333				0
28.2667	1						7.37842	0.623306								27.4				0
16.6667	0						7.44402	1.66735								26.8				0
11	0						7.44845	3.95235								80.8				0
20.5	0						7.45335	8.25045								77.9				0
26.6333	0						7.45875	1.01997								77.1				0
13.5333	0						7.49279	6.98664								50.9667				1
2.16667	1						7.50592	4.21861								75.3333				0
38.1667	0						7.5082	1.22044								13.8				1
54.1333	1						7.55123	1.41209								66.9				1
18.5	1						7.55566	7.31126								10.9				1
3.56667	1						7.57041	7.24962								71.0667				0
91.7333	0						7.66069	1.27408								32.4333				1
24.3	0						7.66552	2.53683								69.5				0
0	0						7.66907	2.65292								68.4667				0
47.4333	1						7.67833	2.91822								30.9				1
59.7	1						7.74962	0.815788								66.4667				0
61.8333	0						7.75923	0.671177								63.5				0
14.1	0						7.78674	8.84053								60.9				0
42.3667	1						7.81302	12.1785								59				0
3.13333	0						7.91176	0.387151								59.2333				0
48.3333	0						7.92098	2.30937								2.86667				1
8.66667	0						7.96342	0.6854								47.5				1
37.8333	1						8.06597	5.87139								31.8				1
52.2333	0						8.09395	9.63322								44.3				1
90.9333	0						8.10537	9.13852								53.8				0
44.6333	0						8.11229	0.774679								53.0333				0
67.1667	0						8.11455	3.63281								51.4667				0
36.1667	0						8.13588	1.4551								50.1				0
13	0						8.14221	5.92828								49.8667				0
23.3667	0						8.1909	0.561364								32.3667				1
5.1	1						8.24245	20.9862								4.93333				1
20.0333	0						8.25334	0.350681								48.2333				0
54.0667	1						8.26236	1.70111								47.8333				0
29.3	0						8.31406	12.7251								47.1				0
20.0333	1						8.36142	3.45								34.7				1
3.03333	1						8.37598	4.5636								45.4333				0
11.3667	0						8.39259	4.41405								45.1333				0
67.6	0						8.41559	0.498362								44.8667				0
81.4	0						8.42949	5.07369								43.7				0
80.8333	0						8.43262	2.23257								42.6				0
10.7333	0						8.45746	4.76908								40.7667				0
13.3333	0						8.46602	2.55604								40.2333				0
8.23333	1						8.47609	7.78242								40.0333				0
21.2667	0						8.48427	0.836382								13.5667				1
67.2333	0						8.49276	0.317784								16.6667				1
23.5333	0						8.51712	1.86075								38.9333				0
4.3	1						8.57342	4.82501								24.7667				1
25.2333		1					8.57921	7.3331								38.6667				0
0.766667		0					8.65777	3.37199								38.6667				0
84.4		1					8.68	2.40945								38.1333				0
77.4667		0					8.79437	3.27923								36.7333				0
25.0667		1					8.82008	1.67581								36.5667				0
10		1					8.84217	23.0546								34.9667				0
11.8		0					8.90213	2.06945								33.9667				0
60.7667		0					8.91437	8.05766								33.0667				0
77.2333		0					8.93206	5.61949								32.8				0
45.7333		1					8.95862	10.68								44.6667				0
19.1667		0					8.97664	1.12611								30.2667				0
14.4		1					9.00358	1.87737								40.0333				0
24.9		0					9.00793	1.43742
51.0333		0					9.0302	0.516028
49.6667		1					9.04783	11.512
6.1		0					9.05587	5.31189
18.5		0					9.2404	6.15727
1.13333		1					9.25297	6.12932
3.03333		1					9.2697	15.289
30.3333		0					9.30917	21.2787
9.3		1					9.37716	3.74686
36.3667		0					9.39539	0.980679
14.9667		0					9.41606	3.62626
25.4333		0					9.43023	3.13159
80.4		0					9.44834	0.798993
84.7333		1					9.45282	0.71168
20.4		1					9.46393	0.850517
29.9667		1					9.49838	19.344
13.2		0					9.55206	1.84565
0.333333		0					9.55736	1.6854
7.13333		1					9.59193	0.849337
30.2		0					9.59633	1.18544
24.1333		1					9.63438	8.65907
1.73333		1					9.63464	3.6234
26.0667		0					9.63526	2.62739
17.3333		0					9.67165	2.23578
47.4667		0					9.72372	1.19461
7.03333		0					9.74679	3.8644
19.3667		1					9.74817	1.56154
81.8667		1					9.78804	8.5787
12.9		0					9.82859	0.262054
18.8		0					9.83251	15.2029
21.3333		0					9.8355	4.24808
24.8		0					9.8855	0.90376
20.0667		0					9.89285	14.5814
13.1667		0					9.91458	4.68354
18.8667		0					10.098	0.59962
11.6333		1					10.1797	9.04817
43.1667		0					10.218	3.05217
24.0667		0					10.269	4.91248
36.6		0					10.4104	9.08069
0.3		0					10.4847	9.06185
38.9333		0					10.6086	1.69121
32.9667		0					10.6594	3.25711
2.9		1					10.6792	32.6443
66.3		0					10.735	4.62223
79.9333		0					10.7474	1.49995
36.1667		0					10.7767	15.1205
63.3333		0					10.7866	5.029
18.4		0					10.7905	6.35764
14.1667		0					10.7912	2.99837
74.8333		0					10.8226	3.93705
36.2667		1					10.8575	3.75431
35.5667		0					10.8861	2.93366
22.0667		0					10.8915	0.732979
91.5333		0					10.9473	3.49497
11.9667		1					10.9559	3.39861
80.5		0					10.975	11.3345
30.9333		0					11.0334	2.12187
13.8667		1					11.0347	0.318366
2.16667		1					11.1511	12.952
24.2667		0					11.2199	1.15918
27		0					11.2501	0.615955
54.4333		0					11.2584	1.19472
48.4		0					11.308	1.00291
19.5667		0					11.362	21.7037
72.8		0					11.3679	0.325253
22.4333		0					11.3761	1.74853
8.73333		1					11.5054	1.95943
122.5		0					11.5324	2.22961
45.4333		0					11.5736	0.362516
0.266667		0					11.6031	0.725025
0.7		0					11.6591	1.72717
18.6		1					11.7634	4.28279
12.1		0					11.7856	12.2628
12.4		0					11.8114	1.20854
19.1333		0					11.8248	4.04873
4.56667		0					11.8471	3.41551
27.5667		1					11.8498	0.840554
18.2333		1					11.8672	10.9949
3.43333		1					11.8739	8.13064
1.46667		0					11.9612	1.99087
33.5		1					12.0035	1.57518
9.86667		1					12.0121	13.6663
28.3		0					12.1203	10.0355
41.0333		0					12.139	8.08791
0.533333		1					12.1432	13.9226
0.9		1					12.147	0.308153
20.2667		0					12.2567	9.01158
10.1		1					12.2679	22.2238
6.46667		1					12.279	4.81737
17.3333		0					12.3006	1.73463
0		0					12.4321	8.68784
13.5333		0					12.4774	8.86824
21		0					12.4973	2.20749
45.0333		0					12.5028	5.28723
3.83333		1					12.6791	0.381164
23.2333		0					12.6893	0.913424
30.5667		0					12.7158	12.6961
43.4		0					12.7847	13.644
13.1333		1					12.9299	8.24544
13.6333		0					12.9892	7.87237
44.8333		0					13.0665	19.1133
0		0					13.0859	11.041
0.633333		1					13.0958	8.12616
19.6		0					13.1178	2.43277
29.9333		0					13.1634	2.82361
41.4		0					13.1789	12.1755
14.1667		1					13.2025	9.03324
3.23333		1					13.2897	20.9703
19		0					13.3043	4.52167
23.2667		0					13.3247	1.03415
34.3333		0					13.3633	3.01742
13.7333		1					13.378	17.296
18.7333		0					13.5847	5.11343
30.8333		0					13.6524	3.89388
0.4		0					13.6849	4.04902
27.9		1					13.7125	2.33186
0.666667		0					13.7176	5.19229
8.26667		0					13.7784	11.6014
49.8333		0					13.848	12.7891
12.4333		1					13.8595	12.1049
15.7333		0					13.9916	0.248033
15.2667		0					14.2683	2.62338
20.7		0					14.2978	1.70142
31.4		0					14.3884	0.939256
19.8667		1					14.4948	0.72078
13.6		0					14.5496	15.2329
10.9		0					14.6315	2.94206
21.3		1					14.7686	4.9861
2.63333		0					14.8012	1.16247
12.0333		0					14.8672	21.9095
22.6667		0					14.8821	0.536832
1.03333		1					15.0695	5.26709
23.7		1					15.1652	2.18956
9.06667		1					15.1797	0.495526
6.5		1					15.1866	3.01463
27.9		1					15.3886	8.49811
11.5		0					15.5484	0.546658
61.7333		1					15.6992	5.85886
46.5667		1					15.9102	2.40276
12.1667		0					16.1148	0.458386
10.5		1					16.1506	2.73632
13.8333		1					16.1694	7.81489
38.3		1					16.3121	18.8442
2.23333		1					16.3758	7.95192
4.3		1					16.4084	9.10258
4.66667		1					16.538	10.1688
1.2		1					17.1845	11.9516
1.86667		1					17.3875	8.56529
12.7333		0					17.7574	36.6565
23.1		0					17.8036	0.930473
9.43333		1					18.1861	0.401014
25.5		1					18.2025	22.5934
5.7		1					18.2763	3.15832
3.36667		1					18.4122	14.6187
21.2		0					18.585	3.83947
0.466667		1					19.0511	3.64013
0		0					19.1108	7.32694
8.73333		1					19.4414	1.51115
23.2667		0					19.8707	27.66
21.0667		0					19.9224	39.3522
26.7333		1					20.0699	8.61144
28.4667		0					20.1699	13.9553
0		0					20.5305	14.6164
23.1		1					21.5779	0.315407
11.4667		1					21.79	2.21436
10.1333		1					22.132	19.1048
10		1					22.1797	14.1063
10.2667		1					22.3784	3.44057
33.6		0					22.8746	17.1451
3.4		1					30.0805	8.44028

## Sheet: Supplementary Fig.2
Supplementary Fig.2a				Supplementary Fig.2b
MHCC97H-scr	MHCC97H-shBMI1-1	MHCC97H-shBMI1-2			MHCC97H-scr					MHCC97H-shBMI1-1					MHCC97H-shBMI1-2
1	0.254664	0.266708		1	0.982063	0.975165	0.999741	1.02561	1.01742	1.05795	1.04631	1.0407	1.10797	1.07821	0.962229	0.972146	0.993274	0.963954	1.01009
1	0.199344	0.312805		3	1.39915	1.46943	1.53712	1.48495	1.40777	1.25341	1.38233	1.38535	1.39742	1.31981	1.0706	1.09043	1.15166	1.07491	1.12363
1	0.128514	0.182588		5	2.56437	2.32981	2.3268	2.1927	2.20478	1.50283	1.62528	1.60286	1.6158	1.57096	1.41617	1.38598	1.4429	1.36744	1.37348
				7	3.64206	4.14265	4.16636	4.20043	4.40739	1.63798	1.86435	1.82813	1.8471	1.79579	1.7475	1.67334	1.7613	1.59141	1.55994
Supplementary Fig.2c
	MHCC97H_PRT209_0μM			MHCC97H_PRT209_1μM			MHCC97H_PRT209_10μM					MHCC97H_PR4165_0μM			MHCC97H_PR4165_25μM			MHCC97H_PR4165_50μM
1	0.996895	1.00521	0.997893	1.00421	1.01486	1.01353	1.05046	1.03349	1.04413		1	0.998588	1.01826	0.983155	0.989812	0.99889	0.971051	0.979524	0.956224	0.946238
3	1.20427	1.20327	1.20327	0.991027	0.970068	0.973395	0.976722	0.962084	0.980049		3	1.74143	1.72358	1.53929	1.45638	1.44851	1.3889	1.34654	1.29025	1.30871
5	4.26451	4.24022	4.01833	1.01132	1.02396	1.01664	0.954433	0.992025	0.936136		5	3.31814	3.31723	3.51998	2.49718	2.55982	2.52563	2.07445	2.14919	2.09896
7	6.34174	6.3933	6.21233	1.06026	1.04362	1.05427	0.983741	0.936502	0.964114		7	6.34356	6.31179	6.29938	5.29171	5.0463	4.96309	3.69881	3.65766	4.07162
Supplementary Fig.2d				Supplementary Fig.2f				Supplementary Fig.2h
scr	shBMI1-1	shBMI1-2		scr	shBMI1-1	shBMI1-2		scr	shBMI1-1	shBMI1-2
1	0.479638	0.742081		1	0.793744	0.785924		1	0.560058	0.441389
1	0.523316	0.658031		1	0.564493	0.57971		1	0.689408	0.540395
1	0.472656	0.589844		1	0.455838	0.730539		1	0.85443	0.68656
Supplementary Fig.2e								Supplementary Fig.2g
MHCC97H_PRT209_0μM	MHCC97H_PRT209_1μM	MHCC97H_PRT209_10μM		MHCC97H_PR4165_0μM	MHCC97H_PRT4165_25μM	MHCC97H_PRT4165_50μM		MHCC97H_PRT209_0μM	MHCC97H_PRT209_1μM	MHCC97H_PRT209_10μM		MHCC97H_PR4165_0μM	MHCC97H_PRT4165_25μM	MHCC97H_PRT4165_50μM
1	0.0094877	0.00948767		1	0.411924	0.113821		1	0.614953	0.284112		1	0.580952	0.371429
1	0.0174672	0.0152838		1	0.385013	0.149871		1	0.593323	0.400607		1	0.868852	0.639344
1	0.0078278	0.00587084		1	0.350575	0.109195		1	0.518854	0.497738		1	0.709516	0.580968
Supplementary Fig.2i								Supplementary Fig.2j				Supplementary Fig.2l
MHCC97H_PRT209_0μM	MHCC97H_PRT209_1μM	MHCC97H_PRT209_10μM		MHCC97H_PR4165_0μM	MHCC97H_PRT4165_25μM	MHCC97H_PRT4165_50μM		MHCC97H-scr	MHCC97H-shBMI1-1	MHCC97H-shBMI1-2		MHCC97H-scr	MHCC97H-shBMI1-1	MHCC97H-shBMI1-2
1	0.610442	0.48996		1	0.704258	0.585731		14	6.33333	4.33333		1	0.675835	0.609037
1	0.517902	0.405495		1	0.619266	0.602752		21	5.33333	8		1	0.666667	0.656766
1	0.500887	0.385638		1	0.583942	0.565693		22.6667	6.33333	9		1	0.577039	0.60423
Supplementary Fig.2k								Supplementary Fig.2m
MHCC97H_PRT209_0μM	MHCC97H_PRT209_1μM	MHCC97H_PRT209_10μM		MHCC97H_PR4165_0μM	MHCC97H_PRT4165_25μM	MHCC97H_PRT4165_50μM		MHCC97H_DMSO	MHCC97H_PRT209_1μM	MHCC97H_PRT4165_25μM
12	2	1		18	6	4		1	0.35	0.37
15	3	0		13	5	3		1	0.47	0.56
11	1	1		15	7	4		1	0.39	0.23
Supplementary Fig.2n
CD44			CD133			Sox9
WB-Ctrl	WB-BMI1		WB-Ctrl	WB-BMI1		WB-Ctrl	WB-BMI1
1	2.47369		1	1.80667		1	4.19887
1	2.22684		1	1.42734		1	4.29205
1	2.10429		1	1.74513		1	5.82934
Supplementary Fig.2p
CD44				CD133				Sox9
scr	shBMI1-1	shBMI1-1		scr	shBMI1-1	shBMI1-1		scr	shBMI1-1	shBMI1-1
1	0.16	0.24		1	0.19	0.34		1	0.09	0.24
1	0.33	0.41		1	0.123	0.11		1	0.38	0.21
1	0.132	0.11		1	0.26	0.37		1	0.16	0.45

## Sheet: Supplementary Fig.4
Supplementary Fig.4c				Supplementary Fig.4e									Supplementary Fig.4j				Supplementary Fig.4k
scr	shBMI1-1	shBMI1-2		MHCC97H_PRT209_0μM	MHCC97H_PRT209_1μM	MHCC97H_PR209_10μM		MHCC97H_PR4165_0μM	MHCC97H_PRT4165_25μM	MHCC97H_PRT4165_50μM			Survival time(months)	Low CTSB expression	High CTSB expression		Survival time(months)	High CTSB expression without BDTT	High CTSB expression with BDTT	Low CTSB expression without BDTT	Low CTSB expression with BDTT
1	1.25122	1.13813		1	0.96	1.024		1	1.19	1.14			24.1	1			8.66667	1
1	0.740549	1.80667		1	0.983	1.11		1	0.953	1.09			54.1	1			29.0333	1
1	0.891929	1.21139		1	1.15	0.94		1	1.026	0.97			64.6	0			13.6	1
													84.4	1			50.9	1
													81.4	0			50.6333	1
Supplementary Fig.4f				Supplementary Fig.4g									28.3	1			17.9333	1
scr	shBMI1-1	shBMI1-2		MHCC97H_PRT209_0μM	MHCC97H_PRT209_1μM	MHCC97H_PR209_10μM		MHCC97H_PR4165_0μM	MHCC97H_PRT4165_25μM	MHCC97H_PRT4165_50μM			25.2	1			63.7667	0
1	0.36916	0.736558		1	0.791186	0.572559		1	0.65054	0.659178			57.7	0			31.0667	1
1	0.415438	0.551535		1	0.77114	0.683033		1	0.724558	0.750828			50.5	0			53.1	0
1	0.54372	0.399545		1	0.737841	0.518283		1	0.670463	0.650276			48.4	0			52.8667	0
													18.5	1			11.4333	1
Supplementary Fig.4h				Supplementary Fig.4i									11.9	0			41.2667	1
scr	shBMI1-1	shBMI1-2		MHCC97H_PRT209_0μM	MHCC97H_PRT209_1μM	MHCC97H_PR209_10μM		MHCC97H_PR4165_0μM	MHCC97H_PRT4165_25μM	MHCC97H_PRT4165_50μM			38.9	0			35.3	1
1	0.333875	0.438704		1	0.666619	0.540023		1	0.764145	0.675887			23.2	0			77.3333	0
1	0.263114	0.36699		1	0.568559	0.465652		1	0.61088	0.560791			8.7	0			45.6333	0
1	0.465127	0.405397		1	0.803388	0.635264		1	0.730761	0.687549			8.7	1			26.8667	1
													10.9	0			44.0667	0
													10.7	0			41.6667	0
													17.3	0			40.0333	0
													1.5	1			39.5	0
													49.7	1			38.9333	0
													28.3	0			39.1333	0
													37.8	1			31.9	1
													10.3	1			18.2	1
													27.9	1			36.6333	0
													27.9	1			36.8	0
													3	1			12.2	1
													25.7	1			34.9667	0
													23.7	1			24.2	1
													1.1	1			12.3667	1
													70.5	1			10.7	1
													5.1	1			27.4	0
													45	0			26.7667	0
													46.6	1			26.8	0
													0.3	0			3.93333	1
													12.9	0			10.6333	1
													18.7	0			77.8667	0
													45.4	0			74.3333	0
													13.6	0			73.8667	0
													37.2	0			71.3	0
													4.3	1			55.8667	0
													2.9	1			45.5333	1
													3.2	1			50.9667	0
													3.4	1			27.6667	1
													4.3	1			48.4333	0
													3.4	1			48.4333	0
													3.4	1			8.6	1
													10	1			47.5333	0
													10.1	1			45.5	0
													10.5	1			42.4667	1
													12.1	0			43.3333	0
													11.6	1			15.5	1
													10.1	1			26.8333	1
													9.1	1			40.3667	0
													21.6	1			35.6667	0
													12.2	0			35.6667	0
													13.3	0			33.7	0
													12.7	0			15.6	1
													8.7	1			32.7667	0
													10	1			44.3333	0
													9.3	1			24.8		0
													7	0			12.1667		1
													38.3	1			13.0333		1
													84.7	1			56.8		0
													114.6	0			8.16667		0
													2.6	0			9.86667		1
													0.5	1			0.866667		0
													22.1	0			39.3		1
													80.5	0			6.03333		1
													67.2	0			12.9667		1
													20.1	0			21.7667		1
													76.7	0			30.9667		0
													11.6	1			16.2333		0
													13.1	1			34.3667		0
													49.8	0			23.9667		1
													6.1	0			24.1		0
													13.8	1			3.26667		0
													21.4	1			10.2333		1
													27.6	1			10.9667		1
													7.8	1			25.7667		0
													71	1			23.3667		0
													20.4	1			23.0333		0
													0.4	1			17.1667		1
													33.6	0			1.13333		0
													33	0			9.56667		1
													91.5	0			9.33333		1
													22	1			19.6667		0
													31.4	0			10.4333		1
													26.7	1			2.23333		1
													27.2	0			9.7		1
													30.9	0			15.0667		0
													40.3	1			11.2667		0
													57	0			7.53333		0
													30	1			5.13333		0
													74.8	0			0.7		1
													110.3	0			79.3333		0
													81.9	1			25.0667		1
													79.9	0			77.1			0
													24.3	0			66.7			0
													23.4	0			59			0
													23.1	0			31.8			1
													1.5	0			53.8			0
													36.2	0			19.0667			1
													13.7	1			51.9667			0
													0.5	1			49.4			0
													11.6	0			34.7			1
													76.7	0			45.4333			0
													56.2	1			44.7			0
													72.8	0			44.3333			0
													12.2	1			42.6			0
													6.5	1			16.6667			1
													53.9	0			38.6667			0
													43.4	0			1.86667			1
													62.5	0			34.8667			0
													52.2	0			16.9667			1
													51	0			30.2667			0
													47.5	0			25.3			0
													48.3	0			18.9			1
													60.1	0			80.8			0
													18.8	0			80.9333			0
													21.9	0			77.9			0
													43.2	0			50.9667			1
													22.4	0			14.1			1
													40.6	0			75.5333			0
													41.1	0			75.3333			0
													41.4	0			13.8			1
													14.2	1			66.9			1
													41	0			10.9			1
													38.2	0			71.0667			0
													21.2	0			39.3			1
													15.3	0			32.4333			1
													14.5	0			69.5			0
													67.6	0			69.2			0
													15.8	0			68.4667			0
													19.1	0			30.9			1
													19.6	0			66.4667			0
													18.5	0			63.5			0
													18.4	0			60.9			0
													21.3	0			59.2333			0
													18.9	0			2.86667			1
													20.3	0			47.5			1
													21.5	0			19.8333			1
													27	0			29.2333			1
													24	0			57.1333			0
													26.1	0			22.5667			1
													51	0			44.3			1
													35.6	0			38.2333			1
													91.7	0			53.4667			0
													90.9	0			53.0333			0
													60.8	0			3.66667			1
													81.8	0			51.4667			0
													77.2	0			4.23333			1
													52.3	0			50.1			0
													65.7	0			49.8667			0
													63.3	0			20.7			1
													67.2	0			32.3667			1
													66.3	0			4.93333			1
													61.8	0			48.2333			0
													54.4	0			47.8333			0
													27.3	0			47.1			0
													28.5	0			45.1333			0
													14.1	0			44.8667			0
													9.9	1			43.7			0
													13	0			42.1			0
													14.2	0			40.8333			0
													13.3	0			40.7667			0
													13.6	0			40.0667			0
													13.5	0			40.2333			0
													0.2	0			7.73333			1
													19	0			22.3333			1
													20.3	0			40.2333			0
													20.9	1			40.0333			0
													19.9	1			13.5667			1
													0.6	1			38.9333			0
													10.1	0			24.7667			1
													12.1	0			38.6667			0
													61.7	1			38.1333			0
													28.3	0			36.7333			0
													8.2	1			36.5667			0
													6.5	1			34.9667			0
													12.2	1			33.9667			0
													0.3	0			33.7667			0
													0.4	0			33.0667			0
													13.9	1			33.0333			0
													54.5	0			32.8			0
													28.7	0			44.6667			0
													15.1	1			40.5			0
													21.8	0			40.0333			0
													22.4	0			14.4333				1
													26	0			16.5333				1
													6	0			5.66667				1
													19.5	0			53.3333				0
													25.6	1			5.73333				1
													23.3	0			0.766667				1
													24.8	0
													20.7	0
													22.4	0
													21.1	0
													14.3	0
													1.9	1
													16	0
													12	1
													12.4	0
													13.7	0
													0.9	1
													11.8	0
													2.2	1
													38.2	1
													21	0
													17.3	0
													12	0
													2.2	1
													27.6	0
													12.9	0
													14.2	0
													12.2	0
													16.9	0
													24.9	0
													7.6	0
													11	0
													26.6	0
													17.9	0
													3.1	0
													0.7	0
													0.5	0
													21.3	0
													19.3	0
													15.7	0
													36.6	0
													0.8	0
													28.3	0
													20	0
													16.7	0
													16.2	0
													10.9	0
													10.5	0
													20.5	0
													25.2	0
													44.6	0
													30.8	0
													23.1	1
													29.9	0
													13.7	1
													36.3	1
													26.1	0
													23.5	0
													36.4	0
													0.7	0
													25.5	1
													13.2	0
													80.4	0
													11.4	0
													42.4		1
													122.5		0
													41		1
													21.1		1
													1.2		1
													13.2		0
													0.7		0
													15		0
													47.4		1
													22.7		0
													18.2		1
													14.8		0
													0.7		0
													8.3		0
													7.3		0
													7.2		1
													10		1
													9.3		1
													4.7		1
													11.5		1
													8.3		0
													80.8		0
													54.1		1
													7.4		1
													52		1
													45.7		1
													33.5		1
													18.6		1
													56.5		1
													5.7		1
													20		1
													17.8		1
													104.2		1
													108.6		1
													14		1
													31		1
													30.6		0
													12.4		1
													0.3		1
													9.4		1
													115.9		0
													77.5		0
													12.7		1
													15.6		1
													70.1		0
													0.3		0
													3.6		1
													13.8		0
													14.4		1
													52.1		0
													5.7		0
													5.7		1
													4.6		0
													44.8		0
													3.8		1
													36.2		0
													35.5		0
													35		0
													0.4		1
													29.9		0
													15.1		0
													18.5		0
													18.5		0
													4.7		0
													24.1		0
													19.2		0
													15.9		0
													25.4		0
													83.8		0
													73.4		0
													30.3		0
													13.5		0
													0.2		0
													0.2		0
													1.9		1
													22.9		1
													14.6		1
													24.3		0
													19.4		1
													82.9		1
													51.8		0
													59.3		0
													19.8		0
													17.3		0
													14.9		0
													12		0
													15.9		0
													2.2		1
													12		0
													29.3		0
													1		1
													3		1
													17.1		0
													31.7		0
													30.2		0
													9.7		0
													23.3		0
													21		0
													59.7		1
													21.3		1
													0.3		0
													19.6		0
													15.6		0
													1.7		1
													7.1		1
													11.5		0
													1		0
													13.2		0
													18.5		1
													34.3		0
													46.2		1
													41.4		0

## Sheet: Supplementary Fig.5
Supplementary Fig.5a
WB-BMI1-siNSC	WB-BMI1-siCTSB-1	WB-BMI1-siCTSB-2
1	0.179244	0.330258
1	0.026737	0.356836
1	0.354	0.2025
Supplementary Fig.5b
PLC-BMI1-siNSC	PLC-BMI1-siCTSB-1	PLC-BMI1-siCTSB-2
1	0.300062	0.225834
1	0.204948	0.255548
1	0.29287	0.477421
Supplementary Fig.5c
MHCC97H-shBMI1-Ctrl	MHCC97H-shBMI1-CTSB
1	6.27667
1	8.11168
1	10.0794
Supplementary Fig.5d
	WB-BMI1-siNSC				WB-BMI1-siCTSB-1				WB-BMI1-siCTSB-2
1	0.988389	1.02343	1.01246	0.975723	0.957146	0.985856	0.959257	0.954613	1.0133	0.974879	0.974879	0.96559
2	1.66477	1.60144	1.6521	1.57526	1.54528	1.64492	1.54359	1.56681	1.58708	1.60861	1.61157	1.56766
3	2.41967	2.3973	2.25881	2.23559	2.67173	2.49652	2.46907	2.22715	2.38168	2.31454	2.18324	2.03758
4	4.39688	4.22504	4.37788	4.08149	4.66033	4.77222	4.43319	4.07769	5.04539	4.03589	4.31834	3.72008
Supplementary Fig.5e
	PLC-BMI1-siNSC				PLC-BMI1-siCTSB-1				PLC-BMI1-siCTSB-2
1	0.985617	1.00719	1.01214	0.995056	0.973929	1.0018	0.97348	0.99011	1.02337	0.989661	1.01663	1.02607
3	1.19694	1.20593	1.15964	1.16054	1.34167	1.33628	1.30302	1.3192	1.29583	1.37763	1.34572	1.37943
5	2.51817	2.50783	2.35321	2.30736	2.21208	2.18331	2.07723	2.19904	2.39187	2.13252	2.34152	2.4458
7	3.6357	3.88291	3.47344	3.61413	2.93363	2.93452	2.98442	2.94711	3.0815	2.83969	3.30084	3.17005
Supplementary Fig.5f
	MHCC97H-shBMI1-Ctrl				MHCC97H-shBMI1-CTSB
1	0.991418	1.03887	1.02736	0.942352	0.959717	0.985967	0.97789	0.950025
3	1.10593	1.06595	1.09543	1.06676	1.06515	1.09604	1.12774	1.04435
5	2.92357	2.81797	2.83493	3.04896	2.38405	2.40182	2.32327	2.40525
7	4.98395	5.19374	5.21757	4.84584	4.98718	4.73963	4.88238	4.80828
Supplementary Fig.5g
WB-BMI1-siNSC	WB-BMI1-siCTSB-1	WB-BMI1-siCTSB-2
1	1.056	0.984
1	1.22857	0.914286
1	1.01676	0.759777
Supplementary Fig.5h
PLC-BMI1-siNSC	PLC-BMI1-siCTSB-1	PLC-BMI1-siCTSB-2
1	1.05932	1.07627
1	0.829861	0.817708
1	1.13408	1.26257
Supplementary Fig.5i
MHCC97H-shBMI1-Ctrl	MHCC97H-shBMI1-CTSB
1	0.929499
1	0.926186
1	1.00551
Supplementary Fig.5j
MHCC97H-scr	MHCC97H-shBMI1-Ctrl	MHCC97H-shBMI1-CTSB
1	0.511905	0.779762
1	0.57377	0.885246
1	0.671875	0.909375
Supplementary Fig.5k
MHCC97H-scr	MHCC97H-shBMI1-Ctrl	MHCC97H-shBMI1-CTSB
1	0.647461	0.887695
1	0.601128	0.91191
1	0.583099	0.720188

## Sheet: Supplementary Fig.6
Supplementary Fig.6c
	PLC-BMI1
	-PF-06726304			+PF-06726304
PRE1	4.14106	5.73582	4.59479	2.37841	2.88786	1.45397
PRE2	3.81055	3.65533	3.43426	1.14076	2.37841	2
Supplementary Fig.6d
	PLC-BMI1
	-PF-06726304			+PF-06726304
miR-218-1-3p	1	1	1	4.16986	5.61778	4.11246
	MHCC97H
	-PF-06726304			+PF-06726304
miR-218-1-3p	1	1	1	1.37554	1.87905	1.79005
Supplementary Fig.6e									Supplementary Fig.6g
WB-BMI1-NC mimic	WB-BMI1-miR218-1-3p mimic		MHCC97H-NC mimic	MHCC97H-miR218-1-3p mimic		PLC-BMI1-NC mimic	PLC-BMI1-miR218-1-3p mimic		MHCC97H-NC mimic	MHCC97H-miR218-1-3p mimic
1	8116.64		1	239.963		1	272.479		1	0.558437
1	6151.26		1	264.416		1	259.574		1	0.572382
1	7468.83		1	262.59		1	258.676		1	0.674056
Supplementary Fig.6h
PLC-BMI1
CTSB 3'UTR WT						CTSB 3'UTR Mutated
-PF-06726304			+PF-06726304			-PF-06726304			+PF-06726304
1	1	1	0.518331	0.553785	0.603093	1.0522	1.06741	0.983939	1.06444	1.12019	1.15912
MHCC97H
CTSB 3'UTR WT						CTSB 3'UTR Mutated
-PF-06726304			+PF-06726304			-PF-06726304			+PF-06726304
1	1	1	0.439771	0.451256	0.336402	0.9408	1.09661	1.13171	1.05555	1.18163	1.12404
Supplementary Fig.6i
	WB-BMI1-NC mimic				WB-BMI1-miR218-1-3p mimic
1	0.942742	1.06872	1.011	0.977532	1.03156	1.011	0.99888	1.04026
2	2.62423	2.61791	2.37649	2.48692	2.66478	2.63236	2.5583	2.20171
3	5.30727	5.39055	5.76691	5.70629	5.53287	5.76111	5.36024	5.79247
4	9.02937	9.26025	9.11925	9.62027	9.73175	9.59681	9.84798	9.27
	MHCC97H-NC mimic			MHCC97H-miR218-1-3p mimic
1	0.970626	0.976981	1.05239	1.01003	0.946053	0.993927
3	2.43779	2.50515	2.66022	2.73563	2.79113	2.84494
5	3.63847	3.57153	3.3813	3.99435	3.81048	3.85073
7	4.7768	4.44549	4.51709	4.92042	4.97465	5.32714
	PLC-BMI1-NC mimic				PLC-BMI1-miR218-1-3p mimic
1	0.990563	0.97154	1.04407	0.993832	1.11154	1.12283	1.08538	1.10946
3	2.02892	2.11809	2.07588	2.03011	2.17219	2.29554	2.15733	2.24531
5	3.6803	3.87974	3.73826	3.79592	3.60896	3.33223	3.35453	3.07334
7	8.60232	8.40228	8.45905	7.97277	7.86101	7.58904	7.64195	7.74063
Supplementary Fig.6j
WB-BMI1-NC mimic	WB-BMI1-miR218-1-3p mimic		MHCC97H-NC mimic	MHCC97H-miR218-1-3p mimic		PLC-BMI1-NC mimic	PLC-BMI1-miR218-1-3p mimic
1	0.997783		1	0.978723		1	0.808612
1	1.04069		1	1.13445		1	1.07853
1	1.0048		1	1.58475		1	0.589655
Supplementary Fig.6k
WB -BMI1-NSC	WB-BMI1-miR218-1-3p mimic		MHCC97H-NC mimic	MHCC97H-miR218-1-3p mimic		PLC -BMI1-NSC	PLC-BMI1-miR218-1-3p mimic
1	0.533287		1	0.793578		1	0.711268
1	0.794095		1	0.702063		1	0.785
1	0.684514		1	0.53923		1	0.606815
Supplementary Fig.6l
WB-BMI1-NC mimic	WB-BMI1-miR218-1-3p mimic		PLC -BMI1-NC mimic	PLC-BMI1-miR218-1-3p mimic
1	0.903295		1	0.314024
1	0.88687		1	0.596309
1	0.755995		1	0.567301
Supplementary Fig.6m
PLC -BMI1-NC mimic	PLC-BMI1-miR218-1-3p mimic
1	0.497375
1	0.663333
1	0.786408
